# Supplementary material for: Poly[di-μ9-citrato-tetra­sodiumzinc]
Source: Acta Crystallogr Sect E Struct Rep Online. 2013 Nov 20;69(Pt 12):m672. doi: 10.1107/S1600536813030067 (PMC3885003; doi:10.1107/S1600536813030067)
Supplement: Supplementary file 1 [file e-69-0m672-sup1.cif]

##############################################################################
#                                                                            #
# This CIF contains the data in a paper accepted for publication in          #
# Acta Crystallographica Section E. It conforms to the requirements of       #
# Notes for Authors for Acta Crystallographica Section E, and has been       #
# peer reviewed under the auspices of the IUCr Commission on Journals.       #
#                                                                            #
# Full details of the Crystallographic Information File format               #
# are given in the paper "The Crystallographic Information File (CIF):       #
# a New Standard Archive File for Crystallography" by S. R. Hall, F. H.      #
# Allen and I. D. Brown [Acta Cryst. (1991), A47, 655-685].                  #
#                                                                            #
# The current version of the core CIF dictionary is obtainable from          #
# ftp://ftp.iucr.org/pub/cif_core.dic.                                       #
#                                                                            #
# Software is freely available for graphical display of the structure(s)     #
# in this CIF. For information consult the CIF software page                 #
# http://www.iucr.org/resources/cif/software.                                #
#                                                                            #
# This file may be used for bona fide research purposes within the           #
# scientific community so long as proper attribution is given to the journal # 
# article from which it was obtained.                                        #
#                                                                            #
##############################################################################
data_I
_audit_creation_method     SHELXL-97
_journal_date_recd_electronic     2013-10-28
_journal_date_accepted     2013-11-02
_journal_name_full     'Acta Crystallographica, Section E'
_journal_year     2013
_journal_volume     69
_journal_issue     12
_journal_page_first     m672
_journal_page_last     m672
_journal_paper_category     QM
_journal_paper_doi     10.1107/S1600536813030067
_journal_coeditor_code     HY2639
_publ_contact_author_name     'Yu-Hong Ma'
_publ_contact_author_address
;
Air Force Service College
Xuzhou 221000
People's Republic of China
;
_publ_contact_author_email     myhmayuhong@163.com
_publ_contact_author_fax     ?
_publ_contact_author_phone     .
_publ_section_title
;
Poly[di-\m~9~-citrato-tetrasodiumzinc]
;
loop_
    _publ_author_name
    _publ_author_footnote
    _publ_author_address
    'Yu-Hong Ma' .
;
Air Force Service College
Xuzhou 221000
People's Republic of China
;
    'Hong-Wei Yang' .
;
Air Force Service College
Xuzhou 221000
People's Republic of China
;
    'Jing-Tuan Hao' .
;
Air Force Service College
Xuzhou 221000
People's Republic of China
;
    'Pi-Zhuang Ma' .
;
Logistics College
Beijing 100858
People's Republic of China
;
    'Ting Yao' .
;
Air Force Service College
Xuzhou 221000
People's Republic of China
;
_database_code_depnum_ccdc_archive     'CCDC 969917'
_chemical_name_systematic
;
Poly[di-\m~9~-citrato-tetrasodiumzinc]
;
_chemical_name_common     ?
_chemical_formula_moiety     'C12 H10 Na4 O14 Zn'
_chemical_formula_sum     'C12 H10 Na4 O14 Zn'
_chemical_formula_iupac     '[Na4 Zn (C6 H5 O7)2]'
_chemical_formula_weight     535.55
_chemical_melting_point     ?
_symmetry_cell_setting     monoclinic
_symmetry_space_group_name_H-M     'P 21/c'
_symmetry_space_group_name_Hall     '-P 2ybc'
loop_
    _symmetry_equiv_pos_as_xyz
    'x, y, z'
    '-x, y+1/2, -z+1/2'
    '-x, -y, -z'
    'x, -y-1/2, z-1/2'
_cell_length_a     7.9642(16)
_cell_length_b     12.530(3)
_cell_length_c     8.7090(17)
_cell_angle_alpha     90.00
_cell_angle_beta     113.66(3)
_cell_angle_gamma     90.00
_cell_volume     796.0(3)
_cell_formula_units_Z     2
_cell_measurement_reflns_used     7740
_cell_measurement_theta_min     3.02
_cell_measurement_theta_max     27.54
_cell_measurement_temperature     293(2)
_exptl_crystal_description     block
_exptl_crystal_colour     colorless
_exptl_crystal_size_max     0.21
_exptl_crystal_size_mid     0.21
_exptl_crystal_size_min     0.20
_exptl_crystal_density_diffrn     2.234
_exptl_crystal_density_meas     ?
_exptl_crystal_density_method     'not measured'
_exptl_crystal_F_000     536
_exptl_absorpt_coefficient_mu     1.739
_exptl_absorpt_correction_type     multi-scan
_exptl_absorpt_process_details     '(ABSCOR; Higashi, 1995)'
_exptl_absorpt_correction_T_min     0.7115
_exptl_absorpt_correction_T_max     0.7223
_exptl_special_details
;
;
_diffrn_ambient_temperature     293(2)
_diffrn_radiation_type     MoK\a
_diffrn_radiation_wavelength     0.71073
_diffrn_radiation_source     'fine-focus sealed tube'
_diffrn_radiation_monochromator     graphite
_diffrn_measurement_device_type     'Rigaku SCXmini CCD'
_diffrn_measurement_method     '\w scan'
_diffrn_detector_area_resol_mean     ?
_diffrn_reflns_number     8270
_diffrn_reflns_av_R_equivalents     0.0482
_diffrn_reflns_av_sigmaI/netI     0.0383
_diffrn_reflns_theta_min     3.03
_diffrn_reflns_theta_max     27.48
_diffrn_reflns_theta_full     27.48
_diffrn_measured_fraction_theta_max     0.999
_diffrn_measured_fraction_theta_full     0.999
_diffrn_reflns_limit_h_min     -10
_diffrn_reflns_limit_h_max     10
_diffrn_reflns_limit_k_min     -16
_diffrn_reflns_limit_k_max     16
_diffrn_reflns_limit_l_min     -11
_diffrn_reflns_limit_l_max     11
_diffrn_standards_number     ?
_diffrn_standards_interval_count     ?
_diffrn_standards_interval_time     ?
_diffrn_standards_decay_%     ?
_refine_special_details
;
Refinement of <i>F</i>^2^ against ALL reflections. The weighted <i>R</i>-factor
<i>wR</i> and goodness of fit <i>S</i> are based on <i>F</i>^2^, conventional
<i>R</i>-factors <i>R</i> are based on <i>F</i>, with <i>F</i> set to zero for
negative <i>F</i>^2^. The threshold expression of <i>F</i>^2^ >
\s(<i>F</i>^2^) is used only for calculating <i>R</i>-factors(gt) <i>etc</i>.
and is not relevant to the choice of reflections for refinement.
<i>R</i>-factors based on <i>F</i>^2^ are statistically about twice as large
as those based on <i>F</i>, and <i>R</i>- factors based on ALL data will be
even larger.
;
_reflns_number_total     1831
_reflns_number_gt     1570
_reflns_threshold_expression     I>2\s(I)
_refine_ls_structure_factor_coef     Fsqd
_refine_ls_matrix_type     full
_refine_ls_R_factor_all     0.0490
_refine_ls_R_factor_gt     0.0367
_refine_ls_wR_factor_gt     0.0712
_refine_ls_wR_factor_ref     0.0745
_refine_ls_goodness_of_fit_ref     1.149
_refine_ls_restrained_S_all     1.149
_refine_ls_number_reflns     1831
_refine_ls_number_parameters     145
_refine_ls_number_restraints     0
_refine_ls_hydrogen_treatment     mixed
_refine_ls_weighting_scheme     calc
_refine_ls_weighting_details
         'calc w=1/[\s^2^(Fo^2^)+(0.0289P)^2^+0.3351P] where P=(Fo^2^+2Fc^2^)/3'
_atom_sites_solution_hydrogens     geom
_atom_sites_solution_primary     direct
_atom_sites_solution_secondary     difmap
_refine_ls_shift/su_max     0.001
_refine_ls_shift/su_mean     0.000
_refine_diff_density_max     0.366
_refine_diff_density_min     -0.465
_refine_ls_extinction_method     none
_refine_ls_extinction_coef     ?
loop_
    _atom_type_symbol
    _atom_type_description
    _atom_type_scat_dispersion_real
    _atom_type_scat_dispersion_imag
    _atom_type_scat_source
    'C' 'C' 0.0033 0.0016
                         'International Tables Vol C Tables 4.2.6.8 and 6.1.1.4'
    'H' 'H' 0.0000 0.0000
                         'International Tables Vol C Tables 4.2.6.8 and 6.1.1.4'
    'O' 'O' 0.0106 0.0060
                         'International Tables Vol C Tables 4.2.6.8 and 6.1.1.4'
    'Na' 'Na' 0.0362 0.0249
                         'International Tables Vol C Tables 4.2.6.8 and 6.1.1.4'
    'Zn' 'Zn' 0.2839 1.4301
                         'International Tables Vol C Tables 4.2.6.8 and 6.1.1.4'
_computing_data_collection     'CrystalClear (Rigaku, 2005)'
_computing_cell_refinement     'CrystalClear (Rigaku, 2005)'
_computing_data_reduction     'CrystalClear (Rigaku, 2005)'
_computing_structure_solution     'SHELXS97 (Sheldrick, 2008)'
_computing_structure_refinement     'SHELXL97 (Sheldrick, 2008)'
_computing_molecular_graphics
               'XP in SHELXTL (Sheldrick, 2008) and DIAMOND (Brandenburg, 1999)'
_computing_publication_material     'SHELXTL (Sheldrick, 2008)'
loop_
    _atom_site_type_symbol
    _atom_site_label
    _atom_site_fract_x
    _atom_site_fract_y
    _atom_site_fract_z
    _atom_site_U_iso_or_equiv
    _atom_site_adp_type
    _atom_site_calc_flag
    _atom_site_refinement_flags
    _atom_site_occupancy
    _atom_site_symmetry_multiplicity
    _atom_site_disorder_assembly
    _atom_site_disorder_group
    O O7 0.4930(2) 0.98761(13) 0.7363(2) 0.0127(4) Uani d . 1 1 . .
    O O3 0.2766(2) 0.89905(13) 0.4482(2) 0.0178(4) Uani d . 1 1 . .
    O O4 0.1751(2) 0.77628(13) 0.5749(2) 0.0175(4) Uani d . 1 1 . .
    O O6 0.8225(3) 0.72885(15) 0.7149(2) 0.0233(4) Uani d . 1 1 . .
    O O5 0.6783(2) 0.87114(13) 0.5716(2) 0.0175(4) Uani d . 1 1 . .
    C C8 0.7041(3) 0.8007(2) 0.6829(3) 0.0141(5) Uani d . 1 1 . .
    C C4 0.2806(3) 0.84956(19) 0.5774(3) 0.0124(5) Uani d . 1 1 . .
    C C5 0.5911(3) 0.80021(19) 0.7885(3) 0.0132(5) Uani d . 1 1 . .
    H H5A 0.6748 0.8118 0.9042 0.016 Uiso calc R 1 1 . .
    H H5B 0.5407 0.7291 0.7822 0.016 Uiso calc R 1 1 . .
    C C3 0.4328(3) 0.87982(18) 0.7479(3) 0.0118(5) Uani d . 1 1 . .
    C C2 0.3615(3) 0.87711(19) 0.8861(3) 0.0144(5) Uani d . 1 1 . .
    H H2A 0.3180 0.8056 0.8920 0.017 Uiso calc R 1 1 . .
    H H2B 0.4629 0.8916 0.9923 0.017 Uiso calc R 1 1 . .
    O O2 0.1969(2) 0.98895(14) 0.9984(2) 0.0179(4) Uani d . 1 1 . .
    Zn Zn1 0.5000 1.0000 0.5000 0.01321(12) Uani d S 1 2 . .
    Na Na2 -0.05408(14) 1.12137(8) 0.83937(13) 0.0216(3) Uani d . 1 1 . .
    Na Na1 0.10230(14) 1.11830(8) 0.53517(13) 0.0222(3) Uani d . 1 1 . .
    O O1 0.1002(2) 0.98321(13) 0.7212(2) 0.0186(4) Uani d . 1 1 . .
    C C1 0.2085(3) 0.95534(19) 0.8644(3) 0.0131(5) Uani d . 1 1 . .
    H H1 0.606(4) 1.000(2) 0.828(4) 0.016 Uiso d . 1 1 . .
loop_
    _atom_site_aniso_label
    _atom_site_aniso_U_11
    _atom_site_aniso_U_22
    _atom_site_aniso_U_33
    _atom_site_aniso_U_12
    _atom_site_aniso_U_13
    _atom_site_aniso_U_23
    O7 0.0154(9) 0.0111(9) 0.0118(9) -0.0021(7) 0.0057(7) -0.0007(7)
    O3 0.0185(9) 0.0207(10) 0.0114(9) -0.0038(8) 0.0030(8) 0.0027(7)
    O4 0.0173(9) 0.0160(9) 0.0210(10) -0.0047(7) 0.0095(8) -0.0030(7)
    O6 0.0225(10) 0.0256(11) 0.0245(11) 0.0128(8) 0.0123(9) 0.0071(8)
    O5 0.0223(10) 0.0168(9) 0.0180(9) 0.0037(7) 0.0127(8) 0.0041(7)
    C8 0.0123(12) 0.0156(13) 0.0137(12) 0.0008(10) 0.0045(10) -0.0014(10)
    C4 0.0110(12) 0.0132(12) 0.0151(12) 0.0031(9) 0.0072(10) -0.0014(9)
    C5 0.0145(12) 0.0127(12) 0.0131(12) 0.0023(10) 0.0065(10) 0.0017(9)
    C3 0.0136(12) 0.0104(11) 0.0123(12) -0.0003(9) 0.0062(10) 0.0028(9)
    C2 0.0155(12) 0.0160(13) 0.0134(13) 0.0014(10) 0.0076(11) 0.0024(10)
    O2 0.0176(9) 0.0229(10) 0.0162(9) 0.0018(8) 0.0098(8) -0.0047(7)
    Zn1 0.0152(2) 0.0130(2) 0.0124(2) 0.00022(17) 0.00663(17) 0.00209(16)
    Na2 0.0197(5) 0.0236(6) 0.0216(6) 0.0023(4) 0.0084(5) -0.0013(4)
    Na1 0.0208(6) 0.0253(6) 0.0223(6) -0.0022(4) 0.0105(5) -0.0007(4)
    O1 0.0178(9) 0.0208(10) 0.0159(9) 0.0024(7) 0.0053(8) 0.0006(7)
    C1 0.0134(12) 0.0113(11) 0.0165(13) -0.0039(10) 0.0080(11) -0.0011(10)
_geom_special_details
;
All e.s.d.'s (except the e.s.d. in the dihedral angle between two l.s. planes)
are estimated using the full covariance matrix. The cell e.s.d.'s are taken
into account individually in the estimation of e.s.d.'s in distances, angles
and torsion angles; correlations between e.s.d.'s in cell parameters are only
used when they are defined by crystal symmetry. An approximate (isotropic)
treatment of cell e.s.d.'s is used for estimating e.s.d.'s involving l.s.
planes.
;
loop_
    _geom_bond_atom_site_label_1
    _geom_bond_atom_site_label_2
    _geom_bond_site_symmetry_2
    _geom_bond_distance
    _geom_bond_publ_flag
    O7 C3 . 1.450(3) ?
    O7 Zn1 . 2.0866(17) ?
    O3 C4 . 1.274(3) ?
    O3 Zn1 . 2.0796(17) ?
    O3 Na2 3_576 2.432(2) ?
    O4 C4 . 1.239(3) ?
    O4 Na2 2_546 2.415(2) ?
    O4 Na1 3_576 2.417(2) ?
    O6 C8 . 1.251(3) ?
    O6 Na1 2_646 2.443(2) ?
    O6 Na2 2_646 2.478(2) ?
    O5 C8 . 1.266(3) ?
    O5 Zn1 . 2.0742(17) ?
    O5 Na1 3_676 2.288(2) ?
    C8 C5 . 1.523(3) ?
    C8 Na1 3_676 3.061(3) ?
    C4 C3 . 1.540(3) ?
    C4 Na1 3_576 2.833(3) ?
    C5 C3 . 1.534(3) ?
    C3 C2 . 1.523(3) ?
    C2 C1 . 1.516(3) ?
    O2 C1 . 1.279(3) ?
    O2 Na2 . 2.539(2) ?
    Zn1 O5 3_676 2.0742(17) ?
    Zn1 O3 3_676 2.0796(17) ?
    Zn1 O7 3_676 2.0866(17) ?
    Na2 O4 2_556 2.415(2) ?
    Na2 O3 3_576 2.432(2) ?
    Na2 O6 2_656 2.478(2) ?
    Na2 O2 3_577 2.548(2) ?
    Na2 O1 . 2.565(2) ?
    Na1 O5 3_676 2.288(2) ?
    Na1 O1 . 2.348(2) ?
    Na1 O4 3_576 2.417(2) ?
    Na1 O6 2_656 2.443(2) ?
    Na1 O1 3_576 2.512(2) ?
    Na1 C4 3_576 2.833(3) ?
    Na1 C8 3_676 3.061(3) ?
    O1 C1 . 1.248(3) ?
    O7 H1 . 0.95(3) ?
    C2 H2A . 0.97 ?
    C2 H2B . 0.97 ?
    C5 H5A . 0.97 ?
    C5 H5B . 0.97 ?
loop_
    _geom_angle_atom_site_label_1
    _geom_angle_atom_site_label_2
    _geom_angle_atom_site_label_3
    _geom_angle_site_symmetry_1
    _geom_angle_site_symmetry_3
    _geom_angle
    _geom_angle_publ_flag
    C3 O7 Zn1 . . 106.16(13) ?
    C4 O3 Zn1 . . 112.86(16) ?
    C4 O3 Na2 . 3_576 127.44(16) ?
    Zn1 O3 Na2 . 3_576 119.59(8) ?
    C4 O4 Na2 . 2_546 160.44(17) ?
    C4 O4 Na1 . 3_576 96.18(14) ?
    Na2 O4 Na1 2_546 3_576 98.47(7) ?
    C8 O6 Na1 . 2_646 119.97(16) ?
    C8 O6 Na2 . 2_646 154.24(17) ?
    Na1 O6 Na2 2_646 2_646 85.80(7) ?
    C8 O5 Zn1 . . 130.84(16) ?
    C8 O5 Na1 . 3_676 115.86(16) ?
    Zn1 O5 Na1 . 3_676 112.04(8) ?
    O6 C8 O5 . . 123.2(2) ?
    O6 C8 C5 . . 116.0(2) ?
    O5 C8 C5 . . 120.8(2) ?
    O4 C4 O3 . . 124.7(2) ?
    O4 C4 C3 . . 117.7(2) ?
    O3 C4 C3 . . 117.6(2) ?
    C8 C5 C3 . . 119.2(2) ?
    O7 C3 C2 . . 108.32(19) ?
    O7 C3 C5 . . 110.93(19) ?
    C2 C3 C5 . . 109.63(19) ?
    O7 C3 C4 . . 108.45(18) ?
    C2 C3 C4 . . 110.9(2) ?
    C5 C3 C4 . . 108.56(19) ?
    C1 C2 C3 . . 115.0(2) ?
    C1 O2 Na2 . . 92.67(15) ?
    C1 O2 Na2 . 3_577 122.64(15) ?
    Na2 O2 Na2 . 3_577 103.20(7) ?
    O5 Zn1 O5 3_676 . 180.0 ?
    O5 Zn1 O3 3_676 3_676 90.85(7) ?
    O5 Zn1 O3 . 3_676 89.15(7) ?
    O5 Zn1 O3 3_676 . 89.15(7) ?
    O5 Zn1 O3 . . 90.85(7) ?
    O3 Zn1 O3 3_676 . 180.0000(10)
                                 ?
    O5 Zn1 O7 3_676 3_676 86.09(7) ?
    O5 Zn1 O7 . 3_676 93.91(7) ?
    O3 Zn1 O7 3_676 3_676 79.02(7) ?
    O3 Zn1 O7 . 3_676 100.98(7) ?
    O5 Zn1 O7 3_676 . 93.91(7) ?
    O5 Zn1 O7 . . 86.09(7) ?
    O3 Zn1 O7 3_676 . 100.98(7) ?
    O3 Zn1 O7 . . 79.02(7) ?
    O7 Zn1 O7 3_676 . 180.0000(10)
                                 ?
    O5 Zn1 Na1 3_676 . 35.88(5) ?
    O5 Zn1 Na1 . . 144.12(5) ?
    O3 Zn1 Na1 3_676 . 115.73(5) ?
    O3 Zn1 Na1 . . 64.27(5) ?
    O7 Zn1 Na1 3_676 . 115.05(6) ?
    O7 Zn1 Na1 . . 64.95(6) ?
    O5 Zn1 Na1 3_676 3_676 144.12(5) ?
    O5 Zn1 Na1 . 3_676 35.88(5) ?
    O3 Zn1 Na1 3_676 3_676 64.27(5) ?
    O3 Zn1 Na1 . 3_676 115.73(5) ?
    O7 Zn1 Na1 3_676 3_676 64.95(6) ?
    O7 Zn1 Na1 . 3_676 115.05(6) ?
    Na1 Zn1 Na1 . 3_676 180.0 ?
    O4 Na2 O3 2_556 3_576 100.76(7) ?
    O4 Na2 O6 2_556 2_656 92.41(7) ?
    O3 Na2 O6 3_576 2_656 98.70(7) ?
    O4 Na2 O2 2_556 . 132.94(7) ?
    O3 Na2 O2 3_576 . 125.58(7) ?
    O6 Na2 O2 2_656 . 88.62(7) ?
    O4 Na2 O2 2_556 3_577 86.70(7) ?
    O3 Na2 O2 3_576 3_577 102.18(7) ?
    O6 Na2 O2 2_656 3_577 158.90(8) ?
    O2 Na2 O2 . 3_577 76.80(7) ?
    O4 Na2 O1 2_556 . 168.90(7) ?
    O3 Na2 O1 3_576 . 77.54(7) ?
    O6 Na2 O1 2_656 . 77.12(7) ?
    O2 Na2 O1 . . 51.60(6) ?
    O2 Na2 O1 3_577 . 104.40(7) ?
    O4 Na2 Na1 2_556 . 125.09(6) ?
    O3 Na2 Na1 3_576 . 62.16(5) ?
    O6 Na2 Na1 2_656 . 46.67(5) ?
    O2 Na2 Na1 . . 87.87(5) ?
    O2 Na2 Na1 3_577 . 145.37(6) ?
    O1 Na2 Na1 . . 44.35(5) ?
    O4 Na2 Na1 2_556 4_586 40.79(5) ?
    O3 Na2 Na1 3_576 4_586 123.00(6) ?
    O6 Na2 Na1 2_656 4_586 57.61(5) ?
    O2 Na2 Na1 . 4_586 106.39(6) ?
    O2 Na2 Na1 3_577 4_586 111.68(5) ?
    O1 Na2 Na1 . 4_586 131.31(6) ?
    Na1 Na2 Na1 . 4_586 102.34(4) ?
    O4 Na2 Na2 2_556 3_577 113.39(6) ?
    O3 Na2 Na2 3_576 3_577 120.36(6) ?
    O6 Na2 Na2 2_656 3_577 125.52(7) ?
    O2 Na2 Na2 . 3_577 38.48(4) ?
    O2 Na2 Na2 3_577 3_577 38.32(4) ?
    O1 Na2 Na2 . 3_577 76.31(5) ?
    Na1 Na2 Na2 . 3_577 120.15(4) ?
    Na1 Na2 Na2 4_586 3_577 114.57(5) ?
    O5 Na1 O1 3_676 . 122.68(8) ?
    O5 Na1 O4 3_676 3_576 122.16(7) ?
    O1 Na1 O4 . 3_576 114.15(7) ?
    O5 Na1 O6 3_676 2_656 112.02(8) ?
    O1 Na1 O6 . 2_656 82.02(7) ?
    O4 Na1 O6 3_576 2_656 84.37(8) ?
    O5 Na1 O1 3_676 3_576 89.47(7) ?
    O1 Na1 O1 . 3_576 93.91(7) ?
    O4 Na1 O1 3_576 3_576 76.45(7) ?
    O6 Na1 O1 2_656 3_576 156.79(8) ?
    O5 Na1 C4 3_676 3_576 137.95(8) ?
    O1 Na1 C4 . 3_576 92.09(8) ?
    O4 Na1 C4 3_576 3_576 25.78(6) ?
    O6 Na1 C4 2_656 3_576 94.17(8) ?
    O1 Na1 C4 3_576 3_576 63.03(7) ?
    O5 Na1 C8 3_676 3_676 21.85(6) ?
    O1 Na1 C8 . 3_676 144.32(8) ?
    O4 Na1 C8 3_576 3_676 100.39(7) ?
    O6 Na1 C8 2_656 3_676 111.12(7) ?
    O1 Na1 C8 3_576 3_676 85.42(7) ?
    C4 Na1 C8 3_576 3_676 118.60(8) ?
    O5 Na1 Na1 3_676 3_576 112.02(7) ?
    O1 Na1 Na1 . 3_576 49.04(5) ?
    O4 Na1 Na1 3_576 3_576 96.43(6) ?
    O6 Na1 Na1 2_656 3_576 126.69(7) ?
    O1 Na1 Na1 3_576 3_576 44.88(5) ?
    C4 Na1 Na1 3_576 3_576 71.49(6) ?
    C8 Na1 Na1 3_676 3_576 120.93(7) ?
    O5 Na1 Na2 3_676 . 155.15(7) ?
    O1 Na1 Na2 . . 49.81(5) ?
    O4 Na1 Na2 3_576 . 74.74(5) ?
    O6 Na1 Na2 2_656 . 47.54(5) ?
    O1 Na1 Na2 3_576 . 113.50(6) ?
    C4 Na1 Na2 3_576 . 65.27(6) ?
    C8 Na1 Na2 3_676 . 157.96(6) ?
    Na1 Na1 Na2 3_576 . 81.11(4) ?
    O5 Na1 Zn1 3_676 . 32.08(5) ?
    O1 Na1 Zn1 . . 90.68(6) ?
    O4 Na1 Zn1 3_576 . 151.83(6) ?
    O6 Na1 Zn1 2_656 . 113.43(6) ?
    O1 Na1 Zn1 3_576 . 89.37(5) ?
    C4 Na1 Zn1 3_576 . 152.38(6) ?
    C8 Na1 Zn1 3_676 . 53.66(5) ?
    Na1 Na1 Zn1 3_576 . 90.01(4) ?
    Na2 Na1 Zn1 . . 133.42(4) ?
    O5 Na1 Na2 3_676 4_585 86.09(5) ?
    O1 Na1 Na2 . 4_585 150.32(6) ?
    O4 Na1 Na2 3_576 4_585 40.74(5) ?
    O6 Na1 Na2 2_656 4_585 79.96(6) ?
    O1 Na1 Na2 3_576 4_585 93.45(6) ?
    C4 Na1 Na2 3_576 4_585 66.06(6) ?
    C8 Na1 Na2 3_676 4_585 64.99(5) ?
    Na1 Na1 Na2 3_576 4_585 131.30(6) ?
    Na2 Na1 Na2 . 4_585 101.14(3) ?
    Zn1 Na1 Na2 . 4_585 118.12(3) ?
    C1 O1 Na1 . . 134.25(16) ?
    C1 O1 Na1 . 3_576 133.31(16) ?
    Na1 O1 Na1 . 3_576 86.09(7) ?
    C1 O1 Na2 . . 92.17(15) ?
    Na1 O1 Na2 . . 85.84(6) ?
    Na1 O1 Na2 3_576 . 117.27(8) ?
    O1 C1 O2 . . 123.1(2) ?
    O1 C1 C2 . . 120.3(2) ?
    O2 C1 C2 . . 116.6(2) ?
    Zn1 O7 H1 . . 115(2) ?
    C3 O7 H1 . . 108.9(16) ?
    C1 C2 H2A . . 109 ?
    C1 C2 H2B . . 109 ?
    C3 C2 H2A . . 108 ?
    C3 C2 H2B . . 109 ?
    H2A C2 H2B . . 108 ?
    C3 C5 H5A . . 107 ?
    C3 C5 H5B . . 108 ?
    C8 C5 H5A . . 107 ?
    C8 C5 H5B . . 108 ?
    H5A C5 H5B . . 107 ?
loop_
    _geom_hbond_atom_site_label_D
    _geom_hbond_atom_site_label_H
    _geom_hbond_atom_site_label_A
    _geom_hbond_site_symmetry_A
    _geom_hbond_distance_DH
    _geom_hbond_distance_HA
    _geom_hbond_distance_DA
    _geom_hbond_angle_DHA
    O7 H1 O2 3_677 0.95(3) 1.69(3) 2.635(2) 174(3)
