# Supplementary material for: Poly[di-μ9-citrato-tetra­sodiumzinc]
Source: Acta Crystallogr Sect E Struct Rep Online. 2013 Nov 20;69(Pt 12):m672. doi: 10.1107/S1600536813030067 (PMC3885003; doi:10.1107/S1600536813030067)
Supplement: Supplementary file 2 [file e-69-0m672-Isup2.hkl]

# 
# h,k,l, Fc-squared, Fo-squared, sigma(Fo-squared) and status flag 
# 
data_I
_shelx_title ' 1 in P2(1)/c' 
_shelx_refln_list_code          4 
_shelx_F_calc_maximum      141.76 
_exptl_crystal_F_000       536.00 
_reflns_d_resolution_high  0.7701 
 
loop_ 
 _symmetry_equiv_pos_as_xyz 
 'x, y, z' 
 '-x, y+1/2, -z+1/2' 
 '-x, -y, -z' 
 'x, -y-1/2, z-1/2' 
 
_cell_length_a     7.9642 
_cell_length_b    12.5298 
_cell_length_c     8.7090 
_cell_angle_alpha  90.000 
_cell_angle_beta  113.662 
_cell_angle_gamma  90.000 
 
_shelx_F_squared_multiplier     1.000 
 
loop_ 
 _refln_index_h 
 _refln_index_k 
 _refln_index_l 
 _refln_F_squared_calc 
 _refln_F_squared_meas 
 _refln_F_squared_sigma 
 _refln_observed_status 
   2   0   0       22.23        9.11      3.56 o 
   3   0   0     5965.09     6278.13    197.67 o 
   4   0   0      889.33      891.22     29.74 o 
   5   0   0     4076.90     4239.54    174.77 o 
   6   0   0      620.86      597.72     32.37 o 
   7   0   0     1072.53     1120.76     50.90 o 
   8   0   0       13.96        1.91     13.06 o 
   9   0   0      738.84      676.58     58.56 o 
   1   1   0       16.57       19.48      1.49 o 
   2   1   0       47.69       60.55      4.75 o 
   3   1   0      100.85      103.88      6.50 o 
   4   1   0        0.12        5.02      3.73 o 
   5   1   0      628.91      684.97     17.64 o 
   6   1   0      296.74      283.96     14.41 o 
   7   1   0       81.49       92.74     11.09 o 
   8   1   0       56.02       57.16     11.58 o 
   9   1   0      113.08      133.13     26.41 o 
   0   2   0     5709.30     5117.98     64.95 o 
   1   2   0     2362.73     2342.85     27.45 o 
   2   2   0     7570.74     7159.55     88.09 o 
   3   2   0     4712.39     4702.13     46.69 o 
   4   2   0     3382.18     3553.91     44.52 o 
   5   2   0     2929.55     3020.97     44.87 o 
   6   2   0      326.05      332.45     14.61 o 
   7   2   0     2438.18     2475.67     48.73 o 
   8   2   0      983.10      972.64     34.91 o 
   9   2   0       13.84       36.49     20.92 o 
   1   3   0     3771.09     3714.62     36.86 o 
   2   3   0      620.58      660.79     11.13 o 
   3   3   0        8.79       16.14      4.91 o 
   4   3   0       12.20       20.38      5.94 o 
   5   3   0     1115.93     1129.80     27.69 o 
   6   3   0      203.01      219.35     14.61 o 
   7   3   0       65.01       72.93     11.57 o 
   8   3   0      191.90      224.95     29.40 o 
   9   3   0        4.19       -5.95     18.63 o 
   0   4   0      512.40      580.86     23.76 o 
   1   4   0     2869.09     2476.40     30.71 o 
   2   4   0      879.84      895.39     14.95 o 
   3   4   0    20096.94    18404.62    203.09 o 
   4   4   0     2335.20     2398.47     44.55 o 
   5   4   0       75.85       78.75      8.74 o 
   6   4   0     3596.48     3657.16     58.67 o 
   7   4   0      974.76      953.27     28.51 o 
   8   4   0      390.88      404.30     29.22 o 
   9   4   0      349.90      308.88     37.97 o 
   1   5   0      356.01      359.80      8.89 o 
   2   5   0      677.72      722.42     14.37 o 
   3   5   0       34.11       46.29      5.01 o 
   4   5   0       40.01       47.58     10.01 o 
   5   5   0      281.74      306.54     13.93 o 
   6   5   0       15.21       38.71      8.35 o 
   7   5   0       24.52       29.92     10.18 o 
   8   5   0      376.60      383.28     32.27 o 
   9   5   0       83.72      104.03     54.56 o 
   0   6   0     3703.55     3503.70     49.73 o 
   1   6   0     4082.44     4214.77     40.21 o 
   2   6   0     2918.37     3092.55     36.89 o 
   3   6   0     1507.35     1476.17     24.72 o 
   4   6   0     1681.58     1710.31     30.61 o 
   5   6   0     1594.42     1643.11     33.12 o 
   6   6   0      654.78      700.49     32.39 o 
   7   6   0      791.91      844.04     28.62 o 
   8   6   0      457.36      450.75     56.78 o 
   1   7   0       72.31       62.29      8.03 o 
   2   7   0     1869.66     2045.62     28.18 o 
   3   7   0        2.50       19.88      5.19 o 
   4   7   0       84.90       94.63      8.88 o 
   5   7   0      422.31      407.46     15.66 o 
   6   7   0       69.03       71.85     10.08 o 
   7   7   0       42.40       50.55     12.08 o 
   8   7   0      432.03      532.22     64.44 o 
   0   8   0    18812.12    17221.24    188.54 o 
   1   8   0      130.37      129.55      6.20 o 
   2   8   0     3004.32     2968.65     50.16 o 
   3   8   0     1639.70     1639.53     32.48 o 
   4   8   0      257.17      254.20     11.86 o 
   5   8   0     2165.64     2143.37     41.74 o 
   6   8   0      525.28      483.18     31.85 o 
   7   8   0     1023.74      990.99     42.66 o 
   8   8   0       93.94       75.27     57.56 o 
   1   9   0      349.55      392.77     15.30 o 
   2   9   0        0.06       11.86     13.82 o 
   3   9   0      126.37      194.12     38.87 o 
   4   9   0       23.96       21.51      8.33 o 
   5   9   0      198.25      202.48     19.90 o 
   6   9   0       75.35      127.23     16.92 o 
   7   9   0        0.84       18.10     27.51 o 
   0  10   0     4907.48     4479.32    213.17 o 
   1  10   0     1242.90     1236.55     30.36 o 
   2  10   0     1463.31     1480.17     43.95 o 
   3  10   0      900.58      897.93     36.54 o 
   4  10   0      453.77      440.66     21.43 o 
   5  10   0     1019.61      995.72     34.65 o 
   6  10   0      122.93      166.06     29.65 o 
   7  10   0      172.44      150.13     25.71 o 
   1  11   0        5.77       17.69     13.90 o 
   2  11   0       94.75       94.79     12.54 o 
   3  11   0      109.94      107.72     13.34 o 
   4  11   0       51.32       69.82     19.90 o 
   5  11   0       28.21       68.66     11.84 o 
   6  11   0      177.43      154.10     23.64 o 
   0  12   0      292.23      255.03     26.62 o 
   1  12   0      997.39     1057.02     38.15 o 
   2  12   0      404.84      410.11     20.55 o 
   3  12   0     1309.59     1408.57     41.53 o 
   4  12   0     1148.93     1159.88     40.20 o 
   5  12   0      379.59      390.62     29.38 o 
   6  12   0      494.02      482.91     37.91 o 
   1  13   0      160.83      166.46     18.20 o 
   2  13   0        4.35       15.89     12.98 o 
   3  13   0        8.55       10.58     12.33 o 
   4  13   0       37.22       42.42     21.97 o 
   5  13   0        0.96       15.79     16.33 o 
   0  14   0      435.78      401.74     37.73 o 
   1  14   0      663.51      702.02     34.88 o 
   2  14   0      207.71      223.08     23.76 o 
   3  14   0      450.24      444.98     29.80 o 
   4  14   0      365.96      358.89     44.19 o 
   1  15   0       59.31      103.44     20.04 o 
   2  15   0      138.12      123.98     22.61 o 
   3  15   0        7.90       29.45     21.20 o 
   0  16   0      886.92      861.75     98.92 o 
   1  16   0      356.77      335.60     30.98 o 
  -9   1   1      295.31      316.76     31.54 o 
  -8   1   1      177.84      172.46     15.79 o 
  -7   1   1      186.15      196.20     13.79 o 
  -6   1   1       51.85       67.74      8.27 o 
  -5   1   1     9901.60     9679.65     99.21 o 
  -4   1   1       16.10       15.16      4.09 o 
  -3   1   1       69.02       36.21      3.70 o 
  -2   1   1     4309.47     4195.81     31.04 o 
  -1   1   1     1034.80     1068.12     11.89 o 
   0   1   1     5624.24     4673.46     73.76 o 
   1   1   1     6715.53     6112.56     64.50 o 
   2   1   1      378.23      363.92      8.07 o 
   3   1   1     1380.21     1438.05     22.73 o 
   4   1   1     2851.09     2829.87     37.04 o 
   5   1   1     4859.12     4862.83     61.98 o 
   6   1   1      672.48      642.10     19.64 o 
   7   1   1       39.35       36.58     14.22 o 
   8   1   1     1608.48     1585.03     57.42 o 
   9   1   1      152.92      146.39     25.34 o 
  -9   2   1       25.52        5.83     17.35 o 
  -8   2   1      490.64      476.67     21.45 o 
  -7   2   1      217.00      228.77     14.43 o 
  -6   2   1      300.85      307.21     14.15 o 
  -5   2   1       19.09       35.63      8.76 o 
  -4   2   1      448.24      417.06     11.28 o 
  -3   2   1     4281.44     4448.62     42.25 o 
  -2   2   1        9.69       14.89      2.07 o 
  -1   2   1     2937.33     2933.68     35.61 o 
   0   2   1     1991.44     1945.58     24.09 o 
   1   2   1     9686.80     9063.81     56.36 o 
   2   2   1     2094.80     1995.94     27.36 o 
   3   2   1     2692.04     2577.91     38.38 o 
   4   2   1     1203.82     1204.31     21.93 o 
   5   2   1      163.24      164.28      9.82 o 
   6   2   1       23.52       34.19      9.18 o 
   7   2   1       83.66       83.39     16.58 o 
   8   2   1      403.27      372.37     29.01 o 
  -9   3   1      617.37      735.53     46.88 o 
  -8   3   1      651.98      673.21     43.42 o 
  -7   3   1      879.41      870.01     26.09 o 
  -6   3   1      651.86      691.79     20.84 o 
  -5   3   1       75.03       79.28     11.17 o 
  -4   3   1     4551.51     4633.71     65.60 o 
  -3   3   1       36.21       30.37      3.51 o 
  -2   3   1    16738.99    14813.46     87.83 o 
  -1   3   1     1884.52     1855.02     33.41 o 
   0   3   1      493.09      562.93     10.29 o 
   1   3   1     7538.28     7365.53     62.44 o 
   2   3   1     8120.62     7959.93     64.33 o 
   3   3   1     1958.47     1981.30     27.46 o 
   4   3   1       43.67       56.13      6.22 o 
   5   3   1     1283.37     1292.17     29.09 o 
   6   3   1      493.37      489.44     24.15 o 
   7   3   1      695.73      694.92     36.81 o 
   8   3   1      681.17      681.55     37.39 o 
  -9   4   1       12.55       60.31     36.02 o 
  -8   4   1        0.75       -0.81      8.87 o 
  -7   4   1      153.18      134.91     12.17 o 
  -6   4   1      301.48      320.66     14.57 o 
  -5   4   1        0.05        6.10      5.71 o 
  -4   4   1      374.38      380.40     11.40 o 
  -3   4   1      743.71      805.22     18.04 o 
  -2   4   1     1332.14     1391.11     23.21 o 
  -1   4   1     1526.07     1519.95     24.98 o 
   0   4   1       69.31       65.87      3.29 o 
   1   4   1       25.04       25.91      3.24 o 
   2   4   1      152.89      163.47      6.56 o 
   3   4   1      968.94      994.79     18.63 o 
   4   4   1      463.76      456.35     13.62 o 
   5   4   1       77.69       83.11      8.40 o 
   6   4   1       11.66        4.33      8.63 o 
   7   4   1      309.45      304.24     25.34 o 
   8   4   1       17.30       29.66     16.65 o 
  -9   5   1      429.31      442.37     42.08 o 
  -8   5   1      123.50      137.87     17.86 o 
  -7   5   1      174.72      162.99     15.43 o 
  -6   5   1     1993.38     2005.58     38.85 o 
  -5   5   1      164.68      193.59     10.73 o 
  -4   5   1     2706.32     2627.88     43.84 o 
  -3   5   1     1292.80     1415.27     22.21 o 
  -2   5   1    18729.66    16890.25    106.83 o 
  -1   5   1     1115.46     1034.60     18.64 o 
   0   5   1       46.28       30.43      3.15 o 
   1   5   1     4166.19     4204.85     63.13 o 
   2   5   1      389.35      355.71      9.84 o 
   3   5   1     1120.25     1074.44     20.74 o 
   4   5   1      478.51      463.23     14.76 o 
   5   5   1      462.02      462.23     15.95 o 
   6   5   1      595.77      598.14     31.60 o 
   7   5   1     1121.28     1208.01     45.10 o 
   8   5   1      487.04      467.13     33.95 o 
  -9   6   1      103.08      157.57     37.17 o 
  -8   6   1       57.42       68.06     15.05 o 
  -7   6   1       98.38      112.60     14.40 o 
  -6   6   1      255.86      225.56     13.45 o 
  -5   6   1        2.56       35.27     12.33 o 
  -4   6   1      180.30      165.74      8.35 o 
  -3   6   1     2915.97     2964.99     34.45 o 
  -2   6   1       26.28       43.38      5.53 o 
  -1   6   1       91.44      100.05      7.17 o 
   0   6   1     2018.10     2027.67     34.40 o 
   1   6   1     3119.89     3262.99     38.06 o 
   2   6   1     1618.05     1684.30     26.52 o 
   3   6   1     2221.72     2251.08     35.18 o 
   4   6   1      551.00      580.58     17.52 o 
   5   6   1      593.50      598.93     19.24 o 
   6   6   1       55.70       71.02     10.31 o 
   7   6   1       40.77       45.44     14.03 o 
   8   6   1       89.55       86.82     26.38 o 
  -8   7   1      467.64      420.02     30.49 o 
  -7   7   1     1000.60     1042.51     35.52 o 
  -6   7   1       38.50       38.51     10.82 o 
  -5   7   1     2127.62     2170.41     38.55 o 
  -4   7   1      982.88      989.91     20.49 o 
  -3   7   1       63.50       44.70      4.58 o 
  -2   7   1      372.52      322.63     12.22 o 
  -1   7   1     2293.43     2219.48     48.18 o 
   0   7   1     1290.63     1296.79     24.37 o 
   1   7   1     2394.44     2578.06     42.05 o 
   2   7   1     3855.95     3956.96     49.98 o 
   3   7   1      947.20      932.95     21.37 o 
   4   7   1      374.25      380.91     15.20 o 
   5   7   1     2512.69     2503.33     46.88 o 
   6   7   1      994.13      953.05     36.77 o 
   7   7   1        7.35        8.70     12.37 o 
   8   7   1      365.37      450.90     59.09 o 
  -8   8   1       19.76        0.89     13.71 o 
  -7   8   1        0.10       21.81     16.12 o 
  -6   8   1      164.81      163.45     16.77 o 
  -5   8   1      287.19      297.78     23.35 o 
  -4   8   1      194.78      165.85     12.32 o 
  -3   8   1     1036.24     1008.46     25.87 o 
  -2   8   1       26.10       37.38      7.22 o 
  -1   8   1     1068.06     1047.21     23.76 o 
   0   8   1      843.37      871.94     17.33 o 
   1   8   1       68.46       77.08      7.36 o 
   2   8   1       34.42       48.88      6.04 o 
   3   8   1        9.20       28.33      7.93 o 
   4   8   1      630.07      637.42     19.92 o 
   5   8   1       23.88       29.88      8.79 o 
   6   8   1       64.12       70.37     12.23 o 
   7   8   1      346.20      454.86     53.67 o 
  -8   9   1      111.57      116.72     24.35 o 
  -7   9   1      129.12      164.08     26.70 o 
  -6   9   1      146.08      131.09     17.75 o 
  -5   9   1     3014.70     3058.66     62.67 o 
  -4   9   1       33.13       51.45      9.73 o 
  -3   9   1      807.72      820.40     26.15 o 
  -2   9   1      818.99      772.92     22.41 o 
  -1   9   1      375.76      365.66     14.44 o 
   0   9   1     2665.74     2536.40     49.14 o 
   1   9   1      890.31      898.80     19.95 o 
   2   9   1      205.74      204.96     10.27 o 
   3   9   1     2051.86     2091.53     37.43 o 
   4   9   1     1469.62     1478.84     32.87 o 
   5   9   1      553.01      538.31     21.78 o 
   6   9   1      547.70      535.46     28.25 o 
   7   9   1      100.82       77.04     31.06 o 
  -7  10   1        4.25       64.60     22.75 o 
  -6  10   1       40.24       68.30     16.79 o 
  -5  10   1        8.43       32.96     14.56 o 
  -4  10   1      287.75      257.30     16.53 o 
  -3  10   1       70.45       91.30     11.36 o 
  -2  10   1       10.22       27.45     10.31 o 
  -1  10   1       57.15       71.91      9.94 o 
   0  10   1       87.50       93.84      9.03 o 
   1  10   1     1863.06     1774.18     33.66 o 
   2  10   1        1.86       20.36      8.37 o 
   3  10   1      418.75      452.42     21.33 o 
   4  10   1      480.33      451.17     21.34 o 
   5  10   1       53.63       80.10     13.64 o 
   6  10   1        0.14       24.37     18.39 o 
   7  10   1        8.84       -0.18     25.71 o 
  -7  11   1      359.83      365.54     31.31 o 
  -6  11   1       59.98       68.48     17.88 o 
  -5  11   1      201.72      221.04     23.37 o 
  -4  11   1     2254.27     2151.17     53.39 o 
  -3  11   1       90.07      107.81     13.54 o 
  -2  11   1     1060.06     1092.92     31.57 o 
  -1  11   1     2020.66     2066.02     45.12 o 
   0  11   1      341.14      326.17     15.93 o 
   1  11   1      123.54      119.03     12.75 o 
   2  11   1      859.54      870.75     28.45 o 
   3  11   1      698.25      680.10     27.20 o 
   4  11   1      127.64      136.73     17.40 o 
   5  11   1      478.22      525.04     27.38 o 
   6  11   1      160.07      159.15     25.62 o 
  -6  12   1       18.33       15.60     15.62 o 
  -5  12   1       40.72       66.95     35.01 o 
  -4  12   1       93.23       96.57     15.56 o 
  -3  12   1       63.44       48.50     11.87 o 
  -2  12   1      562.82      523.68     23.62 o 
  -1  12   1        9.60       28.95     12.98 o 
   0  12   1      211.78      202.66     18.11 o 
   1  12   1      367.43      357.18     22.13 o 
   2  12   1       21.48       42.13     15.00 o 
   3  12   1      125.29      117.92     15.10 o 
   4  12   1        5.04       19.69     24.87 o 
   5  12   1        1.90       17.11     19.86 o 
  -6  13   1      234.56      193.96     27.76 o 
  -5  13   1       20.12       81.06     20.42 o 
  -4  13   1      974.71      939.95     43.41 o 
  -3  13   1      331.55      335.04     22.90 o 
  -2  13   1      727.63      706.16     31.99 o 
  -1  13   1      188.48      195.21     19.73 o 
   0  13   1      549.96      593.44     30.80 o 
   1  13   1     1289.33     1229.16     44.51 o 
   2  13   1      217.96      212.11     21.31 o 
   3  13   1      261.42      286.16     24.65 o 
   4  13   1      194.13      187.00     21.98 o 
   5  13   1       60.99       79.67     31.22 o 
  -5  14   1      215.75      196.69     31.49 o 
  -4  14   1       66.45       43.35     29.16 o 
  -3  14   1       78.58       77.19     17.38 o 
  -2  14   1      139.90      124.42     20.14 o 
  -1  14   1       23.72       41.67     16.15 o 
   0  14   1       14.96       48.00     20.97 o 
   1  14   1     1302.53     1297.06     48.71 o 
   2  14   1      316.81      318.82     25.93 o 
   3  14   1        9.30       35.83     17.78 o 
   4  14   1      326.25      363.09     36.61 o 
  -3  15   1      190.72      229.80     50.54 o 
  -2  15   1      269.72      228.34     26.78 o 
  -1  15   1      871.85      822.28     40.32 o 
   0  15   1      169.63      179.16     24.71 o 
   1  15   1       66.84       72.55     19.99 o 
   2  15   1      384.06      399.59     31.39 o 
   3  15   1      161.95       99.17     20.69 o 
  -1  16   1        0.04      -13.48     16.27 o 
   0  16   1      265.16      312.02     29.50 o 
   1  16   1       13.44        2.69     16.44 o 
 -10   0   2      122.51      202.55     58.47 o 
  -9   0   2      109.82       99.61     26.45 o 
  -8   0   2     1130.32     1155.58     47.42 o 
  -7   0   2      878.54      870.56     35.01 o 
  -6   0   2     1443.13     1358.06     51.82 o 
  -5   0   2      348.08      365.87     20.66 o 
  -4   0   2     1860.86     1903.19     37.29 o 
  -3   0   2     1967.84     2200.16     32.89 o 
  -2   0   2      729.84      668.02     19.82 o 
  -1   0   2     1264.45     1298.65     21.99 o 
   0   0   2     1567.48     1567.07     19.89 o 
   1   0   2       51.92       85.11     19.01 o 
   2   0   2     7506.77     7919.69    130.80 o 
   3   0   2     5850.59     5676.31    110.01 o 
   4   0   2      451.33      469.28     31.21 o 
   5   0   2     2995.77     2836.64     64.94 o 
   6   0   2      550.38      513.68     37.09 o 
   7   0   2      186.47      213.96     30.53 o 
   8   0   2      125.93      112.65     30.51 o 
 -10   1   2      117.34      101.60     42.18 o 
  -9   1   2      105.13       99.75     16.12 o 
  -8   1   2     1847.30     1846.92     42.64 o 
  -7   1   2       33.93       34.92      8.83 o 
  -6   1   2      160.26      180.46     11.33 o 
  -5   1   2       59.19       59.40      6.38 o 
  -4   1   2     2686.77     2753.37     33.38 o 
  -3   1   2     2054.24     1958.11     20.77 o 
  -2   1   2       90.00      113.82      5.36 o 
  -1   1   2      101.33      105.07      3.15 o 
   0   1   2     1935.37     2041.67     17.87 o 
   1   1   2     4541.33     4774.98     54.63 o 
   2   1   2      504.51      492.14      9.24 o 
   3   1   2     1278.02     1313.78     17.57 o 
   4   1   2      213.88      196.81     11.10 o 
   5   1   2      117.99      112.68      7.37 o 
   6   1   2      146.77      126.54     16.88 o 
   7   1   2      104.82      122.35     18.88 o 
   8   1   2        1.50        1.68     14.06 o 
  -9   2   2      295.92      312.07     29.36 o 
  -8   2   2       14.09       32.03     12.02 o 
  -7   2   2      326.91      342.97     16.27 o 
  -6   2   2      345.29      320.25     13.67 o 
  -5   2   2        8.48       12.25      5.83 o 
  -4   2   2     3988.76     4053.74     43.45 o 
  -3   2   2      604.53      592.81      9.43 o 
  -2   2   2       65.79       95.20      5.67 o 
  -1   2   2     4057.33     4074.67     35.80 o 
   0   2   2     3554.04     3590.23     30.13 o 
   1   2   2      850.08      816.86     11.27 o 
   2   2   2       14.75       19.27      2.58 o 
   3   2   2     1911.12     1877.92     29.76 o 
   4   2   2      210.55      181.54      7.36 o 
   5   2   2        6.77        3.72      4.85 o 
   6   2   2      899.52      910.86     35.62 o 
   7   2   2       84.57       99.36     19.14 o 
   8   2   2       38.52       61.22     29.29 o 
  -9   3   2      200.86      187.33     19.80 o 
  -8   3   2      100.28      114.63     17.58 o 
  -7   3   2       10.30       15.06      8.10 o 
  -6   3   2      114.55      123.01     11.02 o 
  -5   3   2      325.01      344.80     11.51 o 
  -4   3   2        0.79       16.00      4.05 o 
  -3   3   2     8179.57     8248.08    116.12 o 
  -2   3   2     7672.76     7808.27     71.97 o 
  -1   3   2     2416.62     2553.27     23.92 o 
   0   3   2      903.00      940.38     13.25 o 
   1   3   2     1905.04     2048.29     23.66 o 
   2   3   2       39.25       47.92      4.17 o 
   3   3   2      233.88      255.41      8.38 o 
   4   3   2      111.88      115.81      9.17 o 
   5   3   2        9.99       14.75      7.65 o 
   6   3   2       31.09       41.65     12.79 o 
   7   3   2       30.05       44.13     15.95 o 
   8   3   2        1.70       21.69     16.71 o 
  -9   4   2      154.15      149.97     21.62 o 
  -8   4   2       29.43       51.67     13.88 o 
  -7   4   2      657.83      721.54     26.76 o 
  -6   4   2      483.80      498.04     16.67 o 
  -5   4   2        8.76       17.93      6.21 o 
  -4   4   2     1407.16     1396.91     21.59 o 
  -3   4   2     3255.97     3263.02     44.44 o 
  -2   4   2       20.78       27.53      3.93 o 
  -1   4   2      817.02      734.14     13.36 o 
   0   4   2      623.61      737.89     12.53 o 
   1   4   2     2499.99     2591.83     33.71 o 
   2   4   2     6300.55     6273.73     61.82 o 
   3   4   2      286.94      274.91      9.94 o 
   4   4   2     2691.53     2638.92     40.22 o 
   5   4   2     1761.87     1721.68     35.78 o 
   6   4   2      801.91      874.25     36.42 o 
   7   4   2      308.74      339.75     26.81 o 
   8   4   2       14.99       19.56     16.97 o 
  -9   5   2       57.14       89.60     17.41 o 
  -8   5   2       91.50      104.12     14.39 o 
  -7   5   2      133.02      155.15     16.14 o 
  -6   5   2        1.48       17.35     16.27 o 
  -5   5   2      140.55      143.08      8.56 o 
  -4   5   2      170.24      159.94      8.19 o 
  -3   5   2     1567.82     1628.80     21.78 o 
  -2   5   2      248.08      238.80      8.61 o 
  -1   5   2     1152.34     1234.73     15.21 o 
   0   5   2      179.80      170.75      6.27 o 
   1   5   2      768.77      853.17     15.86 o 
   2   5   2      409.29      441.70     12.29 o 
   3   5   2       50.35       63.85      7.68 o 
   4   5   2      730.49      739.53     19.49 o 
   5   5   2        0.08        0.54      8.46 o 
   6   5   2       91.50       76.25     15.71 o 
   7   5   2       96.84       87.32     19.20 o 
   8   5   2       42.40       52.74     30.36 o 
  -9   6   2      152.27      162.07     44.02 o 
  -8   6   2       71.57       98.07     15.07 o 
  -7   6   2      784.39      755.61     28.57 o 
  -6   6   2      729.65      689.22     24.05 o 
  -5   6   2       50.85       48.91      8.66 o 
  -4   6   2     1300.25     1303.41     21.83 o 
  -3   6   2     1957.80     1950.23     50.92 o 
  -2   6   2       40.78       41.16      5.46 o 
  -1   6   2      395.98      326.93      8.24 o 
   0   6   2      478.45      474.63     11.21 o 
   1   6   2     1520.82     1534.16     24.62 o 
   2   6   2      472.19      441.68     13.31 o 
   3   6   2      619.72      652.27     17.18 o 
   4   6   2      605.88      600.98     18.85 o 
   5   6   2       39.02       40.38     10.69 o 
   6   6   2      932.41      967.15     39.09 o 
   7   6   2      108.64       99.33     21.72 o 
  -9   7   2       97.02      107.78     23.37 o 
  -8   7   2      356.93      303.37     34.98 o 
  -7   7   2      167.58      146.13     18.96 o 
  -6   7   2       42.91       79.89     11.35 o 
  -5   7   2      779.92      738.32     18.76 o 
  -4   7   2      196.66      193.43     16.59 o 
  -3   7   2      427.04      442.75     29.11 o 
  -2   7   2       33.60       32.02      5.63 o 
  -1   7   2      480.81      533.14     15.08 o 
   0   7   2       84.20       82.46      6.35 o 
   1   7   2       47.52       67.99      9.70 o 
   2   7   2       51.23       75.90      8.40 o 
   3   7   2      634.00      657.03     19.00 o 
   4   7   2        0.29        5.91     11.03 o 
   5   7   2       88.12       76.01     11.31 o 
   6   7   2       22.67       49.52     18.60 o 
   7   7   2       38.37       55.48     18.43 o 
  -8   8   2      204.79      217.88     27.77 o 
  -7   8   2      250.29      249.88     23.15 o 
  -6   8   2      513.69      520.22     27.97 o 
  -5   8   2       30.18       61.41      9.17 o 
  -4   8   2      764.07      824.29     23.28 o 
  -3   8   2       49.16       52.69      7.76 o 
  -2   8   2     1292.60     1223.64     37.18 o 
  -1   8   2      440.89      442.83     15.06 o 
   0   8   2     2180.77     2154.65     32.24 o 
   1   8   2      993.96     1020.48     22.68 o 
   2   8   2     1039.54     1073.41     23.84 o 
   3   8   2      779.76      757.05     22.00 o 
   4   8   2       51.15       54.44      9.40 o 
   5   8   2     1556.72     1571.96     38.19 o 
   6   8   2      189.28      171.93     20.77 o 
   7   8   2      206.27      187.46     32.77 o 
  -8   9   2       34.56       84.02     27.69 o 
  -7   9   2        6.32       29.76     19.10 o 
  -6   9   2      180.06      149.65     18.16 o 
  -5   9   2       12.68       19.82     12.51 o 
  -4   9   2      418.64      427.92     26.46 o 
  -3   9   2      937.94      927.05     25.20 o 
  -2   9   2        3.10       13.15      9.25 o 
  -1   9   2      410.67      410.31     15.73 o 
   0   9   2      310.67      287.36     15.30 o 
   1   9   2      144.97      155.85      9.87 o 
   2   9   2       73.46       89.61     12.75 o 
   3   9   2      121.81      115.41     10.26 o 
   4   9   2      104.53      109.52     10.74 o 
   5   9   2      164.25      164.25     14.90 o 
   6   9   2       21.92       -2.53     13.93 o 
  -8  10   2       18.93       26.83     21.41 o 
  -7  10   2      374.44      386.61     32.59 o 
  -6  10   2     1229.67     1236.12     48.61 o 
  -5  10   2      345.00      342.81     26.99 o 
  -4  10   2      129.85      119.66     13.32 o 
  -3  10   2      283.80      285.26     15.81 o 
  -2  10   2      607.30      646.56     22.71 o 
  -1  10   2      172.63      162.03     11.69 o 
   0  10   2      518.08      540.42     41.68 o 
   1  10   2       71.83       67.78      8.75 o 
   2  10   2        5.01        5.88      6.16 o 
   3  10   2     1887.85     1927.41     43.49 o 
   4  10   2      862.16      878.44     31.41 o 
   5  10   2       96.24      104.52     16.46 o 
   6  10   2       50.83      108.21     26.79 o 
  -7  11   2       89.24      105.39     22.38 o 
  -6  11   2       51.30       57.59     18.65 o 
  -5  11   2        4.92       12.01     13.27 o 
  -4  11   2      349.08      337.44     18.32 o 
  -3  11   2      702.11      688.10     24.86 o 
  -2  11   2      642.32      632.50     23.10 o 
  -1  11   2      226.70      224.08     14.29 o 
   0  11   2        4.71        9.99      8.09 o 
   1  11   2       54.18       57.75      9.85 o 
   2  11   2       76.34       80.56     12.19 o 
   3  11   2      368.18      368.31     25.96 o 
   4  11   2       26.19       17.72     12.04 o 
   5  11   2       52.92       94.62     21.30 o 
   6  11   2      118.38      133.74     34.56 o 
  -6  12   2       34.41       53.07     21.45 o 
  -5  12   2      104.41      127.42     21.17 o 
  -4  12   2      751.13      724.00     36.55 o 
  -3  12   2     1150.45     1129.96     35.18 o 
  -2  12   2        6.58       44.13     11.37 o 
  -1  12   2      393.64      413.93     24.33 o 
   0  12   2      632.66      641.83     30.57 o 
   1  12   2     1383.97     1340.38     44.29 o 
   2  12   2     1107.60     1158.70     50.90 o 
   3  12   2        3.99       23.56     16.23 o 
   4  12   2      690.84      691.98     31.95 o 
   5  12   2       66.10       83.76     24.10 o 
  -6  13   2       44.95       51.17     21.95 o 
  -5  13   2       10.79       32.85     19.42 o 
  -4  13   2       58.79       68.70     17.48 o 
  -3  13   2        0.68       14.44     11.42 o 
  -2  13   2       59.77       76.52     14.74 o 
  -1  13   2       44.21       89.76     19.48 o 
   0  13   2       60.98       83.45     16.67 o 
   1  13   2        3.49       -6.48     11.75 o 
   2  13   2       11.58       32.33     13.50 o 
   3  13   2      128.88      173.72     21.07 o 
   4  13   2       10.58        7.98     14.74 o 
  -5  14   2       52.65       74.55     29.56 o 
  -4  14   2      106.17      121.76     26.80 o 
  -3  14   2      623.41      660.58     42.99 o 
  -2  14   2      169.57      207.14     28.65 o 
  -1  14   2      102.19      130.60     18.57 o 
   0  14   2      275.55      261.99     24.92 o 
   1  14   2      557.89      554.99     35.80 o 
   2  14   2      231.37      234.96     23.59 o 
   3  14   2       79.18      121.44     22.26 o 
  -4  15   2        5.09       43.33     22.19 o 
  -3  15   2       71.55       90.84     25.27 o 
  -2  15   2      245.65      224.94     24.64 o 
  -1  15   2      222.41      227.32     25.96 o 
   0  15   2      146.37      111.96     21.93 o 
   1  15   2      116.60      107.89     21.56 o 
   2  15   2       38.20       15.91     17.66 o 
  -1  16   2      200.48      164.88     33.84 o 
 -10   1   3       32.92       61.80     22.27 o 
  -9   1   3      398.51      396.83     30.46 o 
  -8   1   3      433.58      423.71     22.46 o 
  -7   1   3     1550.88     1520.01     33.10 o 
  -6   1   3      869.24      839.71     20.57 o 
  -5   1   3     3507.32     3552.98     43.42 o 
  -4   1   3      400.43      391.22      8.68 o 
  -3   1   3      389.49      331.67      6.46 o 
  -2   1   3     4763.71     4746.72     38.61 o 
  -1   1   3     1389.35     1594.24     19.68 o 
   0   1   3     6903.80     6395.02     48.05 o 
   1   1   3      237.88      214.13      5.63 o 
   2   1   3     1643.43     1555.66     32.92 o 
   3   1   3      110.13       97.05     11.97 o 
   4   1   3      982.13      992.49     32.01 o 
   5   1   3      505.96      514.65     26.00 o 
   6   1   3        4.07       15.30     15.18 o 
   7   1   3      257.34      259.57     26.14 o 
   8   1   3      163.68      185.40     27.97 o 
 -10   2   3        7.14       24.21     22.68 o 
  -9   2   3      112.56      164.03     25.57 o 
  -8   2   3      360.41      374.44     22.19 o 
  -7   2   3      838.15      848.57     27.99 o 
  -6   2   3      205.19      179.33      9.42 o 
  -5   2   3      209.01      202.39      9.64 o 
  -4   2   3      697.81      725.45     16.75 o 
  -3   2   3     1819.48     2003.34     28.84 o 
  -2   2   3      997.88     1018.35     13.33 o 
  -1   2   3      701.78      684.85     11.13 o 
   0   2   3       37.11       41.98      3.37 o 
   1   2   3        0.03        7.29      3.47 o 
   2   2   3     1660.09     1763.81     29.40 o 
   3   2   3       28.19       43.36     10.40 o 
   4   2   3      357.56      370.98     19.74 o 
   5   2   3      539.43      540.27     29.73 o 
   6   2   3     1122.90     1020.74     41.47 o 
   7   2   3       14.81       24.14     15.94 o 
 -10   3   3      533.44      502.87     45.23 o 
  -9   3   3      272.96      268.38     22.04 o 
  -8   3   3      719.76      705.15     30.07 o 
  -7   3   3       97.42      107.56     18.45 o 
  -6   3   3     2394.13     2472.23     49.48 o 
  -5   3   3      901.56      872.17     22.84 o 
  -4   3   3     2238.79     2200.94     35.53 o 
  -3   3   3     3116.00     3066.02     39.55 o 
  -2   3   3       55.14       48.82      3.59 o 
  -1   3   3     9668.09     9395.55     90.36 o 
   0   3   3      865.12     1027.03     15.81 o 
   1   3   3     3483.83     3473.60     37.24 o 
   2   3   3     1923.13     1898.54     26.38 o 
   3   3   3       53.30       49.81      6.27 o 
   4   3   3     2054.25     2042.67     51.65 o 
   5   3   3      580.67      574.94     27.62 o 
   6   3   3      337.50      356.47     26.27 o 
   7   3   3      324.57      321.77     27.47 o 
  -9   4   3       49.98       41.11     14.77 o 
  -8   4   3        0.58        9.49     11.25 o 
  -7   4   3        1.39       20.66     13.93 o 
  -6   4   3      494.05      497.79     19.60 o 
  -5   4   3      142.22      134.93     10.34 o 
  -4   4   3       98.79      113.14      7.85 o 
  -3   4   3      226.97      243.14      8.72 o 
  -2   4   3      306.56      340.52      7.55 o 
  -1   4   3      179.96      225.62      7.38 o 
   0   4   3     1402.95     1388.31     22.34 o 
   1   4   3       36.90       37.13      6.34 o 
   2   4   3       37.10       43.53      5.18 o 
   3   4   3       81.29       90.33      6.35 o 
   4   4   3      189.74      177.54     12.27 o 
   5   4   3      224.45      215.12     18.82 o 
   6   4   3       20.92       39.76     14.67 o 
   7   4   3       11.18       23.84     17.77 o 
  -9   5   3      539.87      563.70     34.14 o 
  -8   5   3     2279.34     2224.47     65.74 o 
  -7   5   3        5.63       14.80      9.10 o 
  -6   5   3     1308.37     1387.09     35.02 o 
  -5   5   3      117.62      120.89     10.21 o 
  -4   5   3      653.30      645.12     17.15 o 
  -3   5   3     5522.18     5375.52     47.63 o 
  -2   5   3       39.78       34.07      3.83 o 
  -1   5   3     3550.25     3381.98     44.75 o 
   0   5   3      718.77      821.40     16.05 o 
   1   5   3     7490.35     7562.78     76.12 o 
   2   5   3     3977.11     4284.47     56.82 o 
   3   5   3      384.55      401.24     13.56 o 
   4   5   3      922.16      876.87     21.17 o 
   5   5   3       71.69       98.68     15.21 o 
   6   5   3      713.57      742.47     35.78 o 
   7   5   3      285.04      342.18     57.99 o 
  -9   6   3       61.24       86.79     21.29 o 
  -8   6   3        1.56       51.72     18.92 o 
  -7   6   3      237.54      246.08     18.70 o 
  -6   6   3      288.88      294.90     18.74 o 
  -5   6   3     1018.90     1048.89     37.88 o 
  -4   6   3        4.01        4.26      4.60 o 
  -3   6   3      507.98      480.42     17.23 o 
  -2   6   3       37.46       34.19      3.02 o 
  -1   6   3     1251.13     1278.81     28.05 o 
   0   6   3       83.32       69.47      6.05 o 
   1   6   3      691.46      740.00     17.76 o 
   2   6   3       25.82       27.91      6.29 o 
   3   6   3     1472.89     1521.40     30.31 o 
   4   6   3        6.81        1.34      5.35 o 
   5   6   3        8.79        9.15     13.53 o 
   6   6   3      437.39      395.51     27.79 o 
   7   6   3        0.13       -4.43     22.53 o 
  -9   7   3      117.03      150.86     26.18 o 
  -8   7   3      460.07      457.27     31.91 o 
  -7   7   3      828.51      845.27     36.30 o 
  -6   7   3      406.06      401.97     25.74 o 
  -5   7   3     2368.06     2421.59     58.93 o 
  -4   7   3     1228.90     1188.47     24.92 o 
  -3   7   3      229.42      213.36     10.33 o 
  -2   7   3     3089.17     3127.00     47.81 o 
  -1   7   3     1393.21     1394.36     22.02 o 
   0   7   3     1071.77     1016.55     25.80 o 
   1   7   3      329.10      317.57     11.81 o 
   2   7   3     1705.11     1757.59     33.31 o 
   3   7   3       89.27       81.98      8.60 o 
   4   7   3      213.53      207.17     16.22 o 
   5   7   3     1365.94     1396.99     47.96 o 
   6   7   3      164.18      142.24     20.87 o 
   7   7   3       53.07       78.23     22.87 o 
  -8   8   3       11.95       13.10     14.96 o 
  -7   8   3      256.79      225.20     24.67 o 
  -6   8   3      627.55      617.17     31.64 o 
  -5   8   3       10.30       16.55     20.80 o 
  -4   8   3      485.14      431.08     15.42 o 
  -3   8   3      694.65      697.91     20.41 o 
  -2   8   3      272.84      304.33     19.08 o 
  -1   8   3        7.78        9.32     11.03 o 
   0   8   3        4.78       21.96      6.42 o 
   1   8   3      186.64      191.24     12.02 o 
   2   8   3      100.95      101.84      9.38 o 
   3   8   3      717.99      688.26     22.29 o 
   4   8   3       13.97       37.15      9.17 o 
   5   8   3       60.95       52.56     14.33 o 
   6   8   3       87.17       79.94     20.34 o 
  -8   9   3      137.96      158.39     25.64 o 
  -7   9   3      539.86      578.35     34.05 o 
  -6   9   3      515.15      465.59     28.27 o 
  -5   9   3     2703.49     2420.37     65.08 o 
  -4   9   3      126.46      123.92     10.13 o 
  -3   9   3       30.99       61.12      8.91 o 
  -2   9   3     3005.04     2986.06     52.73 o 
  -1   9   3      507.47      523.69     18.48 o 
   0   9   3     2600.63     2583.27     46.04 o 
   1   9   3        6.92       11.77      6.80 o 
   2   9   3      757.57      803.09     23.11 o 
   3   9   3      500.54      523.60     20.97 o 
   4   9   3      176.91      189.66     18.98 o 
   5   9   3      154.83      140.35     20.58 o 
   6   9   3        6.98       41.94     28.06 o 
  -8  10   3      268.83      279.87     36.60 o 
  -7  10   3       79.15      107.60     19.80 o 
  -6  10   3       79.87       80.18     17.27 o 
  -5  10   3       84.40       78.47     14.74 o 
  -4  10   3      232.02      189.18     18.03 o 
  -3  10   3       28.95       40.10      8.64 o 
  -2  10   3      365.43      357.44     16.97 o 
  -1  10   3       76.74       69.18     10.20 o 
   0  10   3        1.74        6.92      7.70 o 
   1  10   3       66.29       95.06     10.56 o 
   2  10   3     1199.45     1201.71     30.54 o 
   3  10   3       88.76       96.37     11.87 o 
   4  10   3       12.30       33.80     10.34 o 
   5  10   3      427.37      411.14     34.57 o 
  -7  11   3        3.79       24.36     19.32 o 
  -6  11   3      186.28      230.41     26.73 o 
  -5  11   3      742.40      754.90     35.52 o 
  -4  11   3      507.58      538.53     29.29 o 
  -3  11   3      121.40      136.09     15.36 o 
  -2  11   3      368.92      355.40     18.76 o 
  -1  11   3     2188.75     2224.51     49.45 o 
   0  11   3        9.26        6.73      9.31 o 
   1  11   3      714.57      708.70     33.31 o 
   2  11   3     1155.31     1141.37     31.70 o 
   3  11   3      310.38      330.52     21.99 o 
   4  11   3      324.04      307.18     25.49 o 
   5  11   3      287.32      239.86     33.74 o 
  -6  12   3        0.59        2.73     16.72 o 
  -5  12   3       68.69       88.73     18.53 o 
  -4  12   3      119.30      109.67     18.06 o 
  -3  12   3      394.25      343.02     19.69 o 
  -2  12   3      168.31      163.94     15.08 o 
  -1  12   3        1.90        7.41      8.78 o 
   0  12   3     1671.72     1653.81     56.00 o 
   1  12   3        0.10       21.65     13.23 o 
   2  12   3        0.43       10.47     13.73 o 
   3  12   3       14.37       10.03     12.84 o 
   4  12   3       11.06       10.93     17.61 o 
  -6  13   3      278.98      280.76     29.40 o 
  -5  13   3      136.26      161.91     23.35 o 
  -4  13   3      611.62      596.15     35.64 o 
  -3  13   3      759.48      765.66     36.52 o 
  -2  13   3       34.52       66.17     16.59 o 
  -1  13   3      858.64      834.98     36.90 o 
   0  13   3        4.10       19.72     14.79 o 
   1  13   3      863.15      897.66     40.50 o 
   2  13   3      267.46      282.56     39.84 o 
   3  13   3       54.91       95.30     23.54 o 
   4  13   3      278.65      330.20     46.86 o 
  -5  14   3      222.20      196.43     30.92 o 
  -4  14   3        6.61       28.38     29.78 o 
  -3  14   3       88.21       57.06     24.31 o 
  -2  14   3       29.39       29.99     14.30 o 
  -1  14   3      245.49      295.68     25.04 o 
   0  14   3        0.84        0.57     11.83 o 
   1  14   3       15.19       25.98     15.31 o 
   2  14   3       56.88       65.72     19.64 o 
   3  14   3        5.17        4.10     19.32 o 
  -3  15   3       80.98       99.70     24.01 o 
  -2  15   3      671.84      607.94     45.52 o 
  -1  15   3      213.75      215.21     25.14 o 
   0  15   3      160.93      132.71     22.37 o 
   1  15   3      326.63      335.10     32.60 o 
 -10   0   4      565.19      581.25     52.81 o 
  -9   0   4      339.08      345.28     41.35 o 
  -8   0   4      771.60      818.55     52.07 o 
  -7   0   4      401.52      420.12     40.37 o 
  -6   0   4       95.37       76.80     10.29 o 
  -5   0   4     6285.04     5808.13    132.79 o 
  -4   0   4       75.88       84.95     11.49 o 
  -3   0   4    19779.98    19095.84    393.08 o 
  -2   0   4    13741.19    13383.39    139.20 o 
  -1   0   4     2384.11     2557.65     41.96 o 
   0   0   4     7727.22     7996.12    146.60 o 
   1   0   4     2970.79     3112.63     75.19 o 
   2   0   4      417.71      472.15     26.45 o 
   3   0   4     3064.92     3015.10    150.97 o 
   4   0   4     1845.77     1686.47     68.41 o 
   5   0   4      268.77      317.18     32.65 o 
   6   0   4      419.44      431.19     46.25 o 
   7   0   4      148.01      202.29     38.31 o 
 -10   1   4       53.12       62.14     26.27 o 
  -9   1   4        0.54       57.23     23.28 o 
  -8   1   4        0.00        9.89     11.89 o 
  -7   1   4       67.82       73.19     10.57 o 
  -6   1   4      875.01      877.66     24.60 o 
  -5   1   4      271.31      285.16     15.77 o 
  -4   1   4        0.27        1.22      3.88 o 
  -3   1   4      204.78      186.60      7.70 o 
  -2   1   4      272.29      275.32      7.46 o 
  -1   1   4        8.31        5.14      2.79 o 
   0   1   4      457.48      437.42      9.27 o 
   1   1   4     2850.47     2812.02     44.45 o 
   2   1   4      770.44      720.07     23.86 o 
   3   1   4      248.74      229.03     16.06 o 
   4   1   4       26.31       33.61     16.03 o 
   5   1   4      293.50      285.17     21.77 o 
   6   1   4        9.69       32.56     15.74 o 
   7   1   4       11.88        5.21     15.82 o 
 -10   2   4     1294.18     1250.77     56.17 o 
  -9   2   4      223.36      230.36     24.20 o 
  -8   2   4      454.35      488.09     26.38 o 
  -7   2   4     2329.75     2352.35     51.22 o 
  -6   2   4     2135.83     2061.62     42.33 o 
  -5   2   4     2434.41     2472.75     42.48 o 
  -4   2   4     2528.98     2471.30     38.62 o 
  -3   2   4     2559.23     2493.55     32.56 o 
  -2   2   4      562.24      512.27     10.72 o 
  -1   2   4     7880.78     7849.33     68.51 o 
   0   2   4     5420.58     5476.61     51.73 o 
   1   2   4       27.39       20.02      4.87 o 
   2   2   4     3959.03     4038.24     70.89 o 
   3   2   4     2579.42     2521.08     57.37 o 
   4   2   4     1064.45     1034.61     47.55 o 
   5   2   4     1638.69     1552.34     59.73 o 
   6   2   4      250.67      272.76     23.35 o 
   7   2   4      180.40      145.73     24.01 o 
 -10   3   4        3.52      -16.59     18.68 o 
  -9   3   4      160.85      144.40     23.22 o 
  -8   3   4      271.64      222.18     18.43 o 
  -7   3   4       17.78       27.98     11.18 o 
  -6   3   4     1307.88     1268.51     31.93 o 
  -5   3   4      186.89      190.29     16.87 o 
  -4   3   4     1701.07     1744.80     31.62 o 
  -3   3   4      461.93      463.66      8.54 o 
  -2   3   4      108.41      104.32      5.30 o 
  -1   3   4      994.45     1037.80     17.71 o 
   0   3   4     1559.39     1581.54     26.53 o 
   1   3   4      401.65      415.64     10.36 o 
   2   3   4      732.29      705.70     27.78 o 
   3   3   4        7.22       23.99      9.94 o 
   4   3   4      196.09      201.46     17.08 o 
   5   3   4        9.69       19.50     12.37 o 
   6   3   4       20.73       41.73     16.84 o 
   7   3   4       35.70       32.75     19.77 o 
 -10   4   4      130.20      132.30     29.42 o 
  -9   4   4     1165.38     1217.09     43.06 o 
  -8   4   4     1301.17     1273.43     40.60 o 
  -7   4   4      125.79      152.13     20.79 o 
  -6   4   4     5185.80     5272.62     83.49 o 
  -5   4   4     1108.31     1087.38     26.75 o 
  -4   4   4     2773.73     2744.69     43.40 o 
  -3   4   4     4499.86     4373.62     59.95 o 
  -2   4   4     1138.79     1029.92     27.17 o 
  -1   4   4       51.74       47.84      4.96 o 
   0   4   4     6352.31     6596.56     67.33 o 
   1   4   4     3425.60     3495.80     43.59 o 
   2   4   4     2072.15     1928.55     31.41 o 
   3   4   4      200.65      192.69     18.60 o 
   4   4   4      716.70      699.66     30.38 o 
   5   4   4      463.46      449.83     34.80 o 
   6   4   4      326.38      316.34     35.30 o 
   7   4   4     2245.29     2147.50     78.18 o 
  -9   5   4       24.89       62.68     20.23 o 
  -8   5   4        1.18        3.29     10.98 o 
  -7   5   4        0.00        0.71      8.19 o 
  -6   5   4       71.26       69.61     10.52 o 
  -5   5   4       35.91       32.62      8.30 o 
  -4   5   4     1366.63     1375.67     27.94 o 
  -3   5   4      846.31      825.58     14.52 o 
  -2   5   4      125.22      124.00      6.27 o 
  -1   5   4      444.66      460.53     12.79 o 
   0   5   4        3.64        6.02      5.32 o 
   1   5   4      419.75      417.19     12.84 o 
   2   5   4      397.11      384.46     12.89 o 
   3   5   4       51.74       61.61     12.37 o 
   4   5   4      238.49      230.53     21.03 o 
   5   5   4       76.63       62.90     16.30 o 
   6   5   4       26.68       31.72     15.94 o 
  -9   6   4      157.18      196.69     31.28 o 
  -8   6   4      908.25      936.31     42.34 o 
  -7   6   4     1870.30     1755.62     49.69 o 
  -6   6   4      558.35      551.74     21.67 o 
  -5   6   4      137.06      137.66     11.43 o 
  -4   6   4     3351.74     3304.14     50.37 o 
  -3   6   4     5793.00     5646.29     55.74 o 
  -2   6   4      578.88      556.52     17.66 o 
  -1   6   4     1561.11     1622.58     27.16 o 
   0   6   4     2768.30     2878.97     41.77 o 
   1   6   4      989.04     1016.60     22.32 o 
   2   6   4     2892.18     2968.83     49.57 o 
   3   6   4      511.94      470.40     16.13 o 
   4   6   4      179.60      200.92     19.04 o 
   5   6   4      850.86      873.97     39.51 o 
   6   6   4      643.57      739.45     40.71 o 
  -9   7   4      110.02      112.81     23.45 o 
  -8   7   4       76.55       79.48     18.55 o 
  -7   7   4        0.05       25.72     20.91 o 
  -6   7   4      611.03      597.03     28.44 o 
  -5   7   4       62.52       75.21     12.16 o 
  -4   7   4      399.12      406.00     20.99 o 
  -3   7   4      408.90      403.28     14.03 o 
  -2   7   4      668.62      709.72     20.50 o 
  -1   7   4       47.46       64.53      9.43 o 
   0   7   4      620.08      619.61     17.00 o 
   1   7   4      716.05      670.73     19.02 o 
   2   7   4      677.14      669.98     20.49 o 
   3   7   4      280.97      280.96     16.88 o 
   4   7   4      113.72      126.46     18.35 o 
   5   7   4       27.56       67.20     27.29 o 
   6   7   4       65.34       74.17     19.31 o 
  -9   8   4       31.18       51.16     20.69 o 
  -8   8   4      265.08      292.42     26.64 o 
  -7   8   4     1317.98     1349.07     49.70 o 
  -6   8   4      342.77      376.43     25.59 o 
  -5   8   4     1773.35     1762.36     50.69 o 
  -4   8   4       41.00       54.46     11.76 o 
  -3   8   4     3860.61     3887.05     60.35 o 
  -2   8   4     1760.30     1791.69     37.02 o 
  -1   8   4     1859.34     1853.31     34.94 o 
   0   8   4     2792.18     2905.53     51.00 o 
   1   8   4      333.50      327.36     14.11 o 
   2   8   4      229.64      237.92     14.07 o 
   3   8   4     3005.76     2953.15     54.20 o 
   4   8   4     1717.27     1646.74     54.12 o 
   5   8   4      270.35      274.85     26.70 o 
   6   8   4      206.36      191.28     27.12 o 
  -8   9   4       17.91       52.97     22.94 o 
  -7   9   4      164.66      188.07     27.04 o 
  -6   9   4      216.19      225.21     21.86 o 
  -5   9   4      103.72       85.40     14.48 o 
  -4   9   4      652.76      635.24     29.00 o 
  -3   9   4      141.86      118.06     12.88 o 
  -2   9   4      726.40      692.26     23.18 o 
  -1   9   4       77.60       66.74     10.85 o 
   0   9   4        2.25        0.60      5.08 o 
   1   9   4      223.15      222.82     12.34 o 
   2   9   4      895.60      913.65     26.74 o 
   3   9   4      289.22      269.86     16.41 o 
   4   9   4       12.58       26.17     18.08 o 
   5   9   4       27.24       45.00     19.70 o 
  -8  10   4       46.58       48.00     25.50 o 
  -7  10   4      281.81      327.75     36.06 o 
  -6  10   4      235.54      204.31     22.26 o 
  -5  10   4      928.56      905.03     38.17 o 
  -4  10   4     1104.41     1082.42     39.65 o 
  -3  10   4     1411.49     1348.81     34.57 o 
  -2  10   4      700.60      706.13     25.03 o 
  -1  10   4     1664.75     1695.12     41.41 o 
   0  10   4     2543.58     2683.63     57.19 o 
   1  10   4      360.27      370.72     16.25 o 
   2  10   4      258.68      250.67     16.28 o 
   3  10   4     1029.22     1000.89     31.96 o 
   4  10   4      400.55      401.67     49.67 o 
   5  10   4       44.03       69.29     23.50 o 
  -7  11   4        4.92       85.28     56.45 o 
  -6  11   4      383.48      357.71     28.22 o 
  -5  11   4      437.18      409.15     29.24 o 
  -4  11   4       39.77       46.86     13.59 o 
  -3  11   4       40.44       38.05     10.73 o 
  -2  11   4        1.42       22.49     11.91 o 
  -1  11   4      262.81      239.51     16.29 o 
   0  11   4      688.68      746.92     28.46 o 
   1  11   4       84.72      114.93     14.77 o 
   2  11   4        3.57       12.90      9.71 o 
   3  11   4      140.79      139.82     19.12 o 
   4  11   4      169.52      157.96     36.08 o 
  -6  12   4     1431.86     1493.55     60.52 o 
  -5  12   4      133.64      147.05     20.64 o 
  -4  12   4     1182.59     1194.83     45.83 o 
  -3  12   4      236.25      240.89     20.65 o 
  -2  12   4        9.91       13.71      9.68 o 
  -1  12   4      353.18      365.74     21.12 o 
   0  12   4     1159.30     1201.23     38.25 o 
   1  12   4      188.46      178.28     17.55 o 
   2  12   4      518.42      581.86     33.32 o 
   3  12   4      484.52      458.90     32.16 o 
  -6  13   4       85.74       93.60     24.55 o 
  -5  13   4       20.44       71.17     19.89 o 
  -4  13   4        0.76       -7.43     13.71 o 
  -3  13   4        0.75       21.96     15.86 o 
  -2  13   4        0.93       13.22     12.98 o 
  -1  13   4       40.82       61.84     13.15 o 
   0  13   4      161.21      175.72     20.26 o 
   1  13   4      311.29      293.78     28.97 o 
   2  13   4      109.19      132.77     22.15 o 
   3  13   4       13.15       24.98     35.39 o 
  -4  14   4      534.34      599.40     43.51 o 
  -3  14   4      903.87      877.88     49.61 o 
  -2  14   4      266.98      272.00     30.52 o 
  -1  14   4      114.71      115.92     22.29 o 
   0  14   4      444.08      441.28     31.78 o 
   1  14   4      533.49      528.81     40.74 o 
   2  14   4      217.75      226.17     26.45 o 
  -2  15   4      184.57      149.40     27.79 o 
  -1  15   4        1.12       10.53     20.43 o 
   0  15   4       64.29      138.74     37.49 o 
 -10   1   5      227.00      230.91     28.44 o 
  -9   1   5      169.71      175.57     22.85 o 
  -8   1   5     1338.01     1359.96     48.20 o 
  -7   1   5     1379.72     1345.94     39.76 o 
  -6   1   5      200.36      186.23     11.57 o 
  -5   1   5     1703.09     1671.06     33.93 o 
  -4   1   5     1097.88     1088.39     31.14 o 
  -3   1   5      213.82      243.00      9.93 o 
  -2   1   5     9957.10    10255.07     92.22 o 
  -1   1   5     1298.26     1368.88     22.55 o 
   0   1   5     1414.57     1482.41     22.32 o 
   1   1   5     1303.81     1235.64     35.64 o 
   2   1   5      358.60      281.31     20.23 o 
   3   1   5     3984.14     3850.56     83.80 o 
   4   1   5       64.30       94.47     15.01 o 
   5   1   5     1618.07     1657.93     57.82 o 
   6   1   5      325.76      300.35     29.23 o 
 -10   2   5      384.64      333.77     34.61 o 
  -9   2   5      143.12      134.83     22.15 o 
  -8   2   5      266.83      272.68     23.27 o 
  -7   2   5        6.16        5.81      8.23 o 
  -6   2   5       24.80       34.79      8.82 o 
  -5   2   5      937.76      892.23     28.78 o 
  -4   2   5      494.22      455.91     10.19 o 
  -3   2   5      283.61      258.69      8.44 o 
  -2   2   5     3115.03     3397.50     44.59 o 
  -1   2   5       25.48       42.06      5.06 o 
   0   2   5       75.46       79.16      6.71 o 
   1   2   5       43.22       34.55      9.81 o 
   2   2   5        1.57       20.39     14.81 o 
   3   2   5      115.77       94.20     13.10 o 
   4   2   5       12.34       -2.50     10.13 o 
   5   2   5        5.53        1.65     12.35 o 
   6   2   5       84.76       61.67     18.37 o 
 -10   3   5      336.86      307.11     32.97 o 
  -9   3   5      340.91      328.90     26.84 o 
  -8   3   5      200.59      180.73     17.58 o 
  -7   3   5      556.37      559.60     23.19 o 
  -6   3   5      335.16      340.98     15.92 o 
  -5   3   5     3536.63     3534.71     57.72 o 
  -4   3   5     1433.11     1492.23     30.12 o 
  -3   3   5     2499.73     2524.02     33.77 o 
  -2   3   5      552.20      568.30     14.06 o 
  -1   3   5     2448.90     2492.74     35.05 o 
   0   3   5     2744.80     2809.92     47.09 o 
   1   3   5      535.47      538.94     17.71 o 
   2   3   5     3257.52     3217.70     68.92 o 
   3   3   5      518.46      538.90     26.78 o 
   4   3   5      555.30      558.63     29.33 o 
   5   3   5      199.68      209.17     22.78 o 
   6   3   5      217.83      190.56     24.86 o 
 -10   4   5        6.29       93.85     31.21 o 
  -9   4   5        0.60       28.70     17.41 o 
  -8   4   5        0.30       13.18     11.89 o 
  -7   4   5       27.99       39.77     11.43 o 
  -6   4   5      195.12      180.92     12.99 o 
  -5   4   5       93.28      102.26     10.17 o 
  -4   4   5      276.16      274.09     12.42 o 
  -3   4   5      179.87      198.95      8.67 o 
  -2   4   5      274.39      304.35     14.32 o 
  -1   4   5       78.30       94.32      8.50 o 
   0   4   5      174.32      178.39      8.73 o 
   1   4   5       12.81       22.16      4.77 o 
   2   4   5      267.54      251.24     17.49 o 
   3   4   5       41.96       43.65     11.48 o 
   4   4   5       58.35       82.44     16.65 o 
   5   4   5       19.73       18.54     16.70 o 
   6   4   5       17.41       30.61     17.61 o 
  -9   5   5      161.89      189.60     28.74 o 
  -8   5   5      712.90      743.54     31.96 o 
  -7   5   5      122.91      123.53     14.45 o 
  -6   5   5      188.78      184.33     13.85 o 
  -5   5   5     7201.63     6973.72     96.65 o 
  -4   5   5     2008.25     2050.56     38.74 o 
  -3   5   5     2616.12     2781.74     37.41 o 
  -2   5   5      928.29      927.20     19.74 o 
  -1   5   5      506.54      499.19     14.45 o 
   0   5   5      508.15      500.82     15.32 o 
   1   5   5     2117.51     2141.77     36.05 o 
   2   5   5     2360.20     2235.59     55.38 o 
   3   5   5      259.88      244.16     25.03 o 
   4   5   5      946.08      940.20     40.74 o 
   5   5   5      939.70      882.23     43.71 o 
   6   5   5      467.41      453.02     37.31 o 
  -9   6   5       36.54       11.22     17.98 o 
  -8   6   5      636.32      602.12     33.50 o 
  -7   6   5      249.08      217.35     24.00 o 
  -6   6   5        9.26       30.10     15.21 o 
  -5   6   5     1093.37     1090.41     32.75 o 
  -4   6   5      318.25      285.78     13.45 o 
  -3   6   5     1782.57     1784.03     28.70 o 
  -2   6   5      510.90      541.51     19.08 o 
  -1   6   5        8.86        9.27      5.58 o 
   0   6   5       36.23       38.77      6.73 o 
   1   6   5        3.14       23.33      8.47 o 
   2   6   5      263.08      270.38     12.69 o 
   3   6   5        0.42       22.05     18.65 o 
   4   6   5      193.57      231.77     30.67 o 
   5   6   5        3.81       -5.51     14.50 o 
  -9   7   5      280.41      274.14     29.49 o 
  -8   7   5      629.92      685.84     38.41 o 
  -7   7   5     1421.61     1510.32     51.74 o 
  -6   7   5      383.65      363.82     23.99 o 
  -5   7   5       43.34       71.01     12.59 o 
  -4   7   5      317.20      332.72     18.94 o 
  -3   7   5      886.23      862.55     21.17 o 
  -2   7   5     3346.71     3396.86     48.30 o 
  -1   7   5      599.53      591.77     17.30 o 
   0   7   5     1189.63     1169.07     26.94 o 
   1   7   5      925.03      900.14     23.96 o 
   2   7   5      863.62      858.42     26.49 o 
   3   7   5     2245.96     2152.10     61.36 o 
   4   7   5        6.12       13.80     13.76 o 
   5   7   5      702.27      729.41     42.43 o 
  -8   8   5      296.95      297.51     28.87 o 
  -7   8   5       56.91       73.71     17.14 o 
  -6   8   5        5.26       17.04     11.80 o 
  -5   8   5      643.60      610.24     35.40 o 
  -4   8   5        7.81       18.56     13.74 o 
  -3   8   5        0.03        5.83      8.85 o 
  -2   8   5      154.26      167.58     16.32 o 
  -1   8   5        6.57       19.86      6.83 o 
   0   8   5      181.21      180.13     11.06 o 
   1   8   5       16.99       20.11      8.17 o 
   2   8   5        5.10       24.68      8.16 o 
   3   8   5      109.95      150.80     19.06 o 
   4   8   5      101.41      120.54     20.39 o 
   5   8   5      325.78      288.30     29.42 o 
  -8   9   5      645.17      685.85     60.64 o 
  -7   9   5      124.82      128.12     20.13 o 
  -6   9   5      292.53      294.01     24.06 o 
  -5   9   5     1535.64     1467.01     48.62 o 
  -4   9   5      113.06      124.38     15.45 o 
  -3   9   5      227.67      224.41     13.30 o 
  -2   9   5     4941.09     5057.03     83.38 o 
  -1   9   5      369.26      401.22     19.21 o 
   0   9   5      287.29      292.05     14.79 o 
   1   9   5     1682.12     1714.59     38.43 o 
   2   9   5       67.08       83.96     12.48 o 
   3   9   5      856.72      814.35     37.65 o 
   4   9   5      426.21      395.19     29.94 o 
  -8  10   5       59.51       75.26     23.06 o 
  -7  10   5        2.14       28.50     24.43 o 
  -6  10   5       31.61       42.73     21.61 o 
  -5  10   5       36.11       24.58     14.47 o 
  -4  10   5       19.97       33.56     12.21 o 
  -3  10   5       21.32       18.02     11.55 o 
  -2  10   5      591.58      564.37     23.68 o 
  -1  10   5       47.71       74.80     12.46 o 
   0  10   5      277.65      243.44     16.72 o 
   1  10   5        0.01        7.57      8.60 o 
   2  10   5        0.03       -7.77      9.76 o 
   3  10   5        6.47       39.53     33.17 o 
   4  10   5       71.14       98.59     25.64 o 
  -7  11   5       83.04       64.38     22.41 o 
  -6  11   5      870.77      838.10     42.18 o 
  -5  11   5     1312.70     1313.36     51.35 o 
  -4  11   5      488.19      532.45     31.14 o 
  -3  11   5      741.14      751.01     33.64 o 
  -2  11   5      121.83      127.51     14.79 o 
  -1  11   5      505.47      497.48     24.75 o 
   0  11   5      839.19      812.54     30.59 o 
   1  11   5      162.71      166.87     21.05 o 
   2  11   5      470.72      457.64     25.61 o 
   3  11   5      216.13      248.80     38.49 o 
  -6  12   5       13.68       17.77     17.07 o 
  -5  12   5       12.23       -3.35     13.65 o 
  -4  12   5       13.74       15.44     16.57 o 
  -3  12   5      213.47      176.88     20.14 o 
  -2  12   5      423.32      402.02     22.85 o 
  -1  12   5        1.01       18.13     14.80 o 
   0  12   5       12.73       29.22     13.54 o 
   1  12   5        9.56       34.73     18.39 o 
   2  12   5      126.27      153.24     31.83 o 
   3  12   5        2.65       -6.81     21.09 o 
  -5  13   5      773.22      795.01     47.16 o 
  -4  13   5       61.03       83.80     21.47 o 
  -3  13   5      928.49      977.42     44.38 o 
  -2  13   5      820.85      774.15     39.24 o 
  -1  13   5      279.29      272.42     21.87 o 
   0  13   5       19.37       38.84     15.85 o 
   1  13   5      764.28      696.44     40.79 o 
   2  13   5     1007.41     1043.01     73.93 o 
  -4  14   5      111.12      134.55     28.29 o 
  -3  14   5      208.56      200.57     32.05 o 
  -2  14   5      258.12      262.95     31.86 o 
  -1  14   5       69.96       75.93     23.02 o 
   0  14   5        3.65       11.99     15.21 o 
 -10   0   6      421.25      414.80     48.05 o 
  -9   0   6      429.96      439.27     43.94 o 
  -8   0   6      169.87      158.22     47.43 o 
  -7   0   6     5442.73     5208.61    206.63 o 
  -6   0   6      100.79       84.20     20.92 o 
  -5   0   6      321.00      280.70     22.20 o 
  -4   0   6      931.35      925.07     27.86 o 
  -3   0   6      428.21      431.23     18.64 o 
  -2   0   6     3880.47     4044.85     73.34 o 
  -1   0   6      223.16      220.63     13.12 o 
   0   0   6      238.72      221.15     13.56 o 
   1   0   6       11.33       22.92     40.37 o 
   2   0   6      405.56      366.29     49.51 o 
   3   0   6     2023.75     1967.59     81.59 o 
   4   0   6      673.76      613.01     45.94 o 
   5   0   6       34.28       43.35     39.64 o 
 -10   1   6      163.08      174.15     29.15 o 
  -9   1   6       65.48      105.00     20.46 o 
  -8   1   6        2.46       22.06     20.52 o 
  -7   1   6      151.23      143.28     16.28 o 
  -6   1   6      127.45      121.63     13.74 o 
  -5   1   6       67.82       70.42      9.05 o 
  -4   1   6      170.40      164.98      8.30 o 
  -3   1   6      279.12      294.12     16.57 o 
  -2   1   6      677.92      686.99     16.87 o 
  -1   1   6       71.37       85.06      7.88 o 
   0   1   6        2.01       -0.67      2.94 o 
   1   1   6      246.89      224.91     16.19 o 
   2   1   6      101.32      121.51     14.33 o 
   3   1   6       36.99       47.90     14.11 o 
   4   1   6       70.73      104.03     17.01 o 
   5   1   6       33.81       33.65     19.23 o 
 -10   2   6      144.76      111.44     28.00 o 
  -9   2   6      529.59      527.20     43.06 o 
  -8   2   6       67.02      105.47     17.76 o 
  -7   2   6      458.05      459.98     19.51 o 
  -6   2   6     1107.34     1090.88     34.44 o 
  -5   2   6        6.25       13.86      7.18 o 
  -4   2   6      630.21      650.43     20.58 o 
  -3   2   6     2203.17     2340.76     36.22 o 
  -2   2   6      886.16      873.27     19.81 o 
  -1   2   6       14.03       27.82      5.56 o 
   0   2   6     1671.38     1614.66     36.76 o 
   1   2   6      720.61      736.47     27.42 o 
   2   2   6       71.60       56.22     11.82 o 
   3   2   6      905.41      868.69     42.87 o 
   4   2   6      199.49      187.43     20.66 o 
   5   2   6       19.16       28.93     22.28 o 
 -10   3   6        0.29       29.46     31.59 o 
  -9   3   6      155.23      182.84     23.39 o 
  -8   3   6        0.61       23.71     14.19 o 
  -7   3   6      963.38      904.92     29.76 o 
  -6   3   6      181.52      176.17     12.99 o 
  -5   3   6      340.11      338.91     15.76 o 
  -4   3   6      110.50      126.40     11.29 o 
  -3   3   6      181.44      172.50      9.39 o 
  -2   3   6       21.14       26.57      5.93 o 
  -1   3   6     1085.20     1093.87     22.94 o 
   0   3   6      330.04      326.20     17.27 o 
   1   3   6      111.03      103.67     12.75 o 
   2   3   6      270.45      284.24     19.84 o 
   3   3   6        8.79       43.36     17.11 o 
   4   3   6       15.84       35.16     22.42 o 
   5   3   6       79.97      108.11     20.26 o 
  -9   4   6       22.22       52.07     27.20 o 
  -8   4   6      364.38      386.37     22.88 o 
  -7   4   6        9.38        7.18      9.48 o 
  -6   4   6      629.85      651.95     23.97 o 
  -5   4   6        7.37        9.56      8.53 o 
  -4   4   6     1367.77     1429.01     33.03 o 
  -3   4   6      579.11      593.84     16.01 o 
  -2   4   6      390.34      368.46     13.54 o 
  -1   4   6     3635.83     3830.42     54.07 o 
   0   4   6      654.31      638.53     23.61 o 
   1   4   6     2531.55     2469.87     58.83 o 
   2   4   6       10.57       28.30     14.41 o 
   3   4   6       12.05       11.37     11.99 o 
   4   4   6      292.51      333.33     29.65 o 
   5   4   6      353.08      389.67     31.27 o 
  -9   5   6       13.37       42.01     21.87 o 
  -8   5   6       35.89       51.73     15.02 o 
  -7   5   6       28.78       61.64     12.71 o 
  -6   5   6        9.40        7.06      8.01 o 
  -5   5   6        4.54       22.99      9.94 o 
  -4   5   6      115.39      113.45     10.56 o 
  -3   5   6      176.57      158.35     10.44 o 
  -2   5   6       56.05       42.75      7.17 o 
  -1   5   6      378.78      352.90     14.12 o 
   0   5   6      360.65      358.74     14.37 o 
   1   5   6      413.55      358.83     16.38 o 
   2   5   6       40.51       24.97     13.27 o 
   3   5   6      472.11      514.18     42.30 o 
   4   5   6       91.86      106.72     19.93 o 
   5   5   6        7.10       44.05     23.67 o 
  -9   6   6      216.12      194.79     37.08 o 
  -8   6   6      149.80      138.28     19.51 o 
  -7   6   6      422.19      393.07     24.90 o 
  -6   6   6      549.91      531.04     24.24 o 
  -5   6   6       12.18       20.71      9.87 o 
  -4   6   6      516.50      541.20     26.48 o 
  -3   6   6     1263.48     1282.32     29.11 o 
  -2   6   6      185.61      190.12     10.89 o 
  -1   6   6      117.15      143.54     13.49 o 
   0   6   6      745.59      750.17     21.69 o 
   1   6   6      798.50      780.13     26.03 o 
   2   6   6       63.20       81.43     15.28 o 
   3   6   6      555.82      676.24     71.76 o 
   4   6   6      174.30      171.96     22.54 o 
   5   6   6       26.08       64.50     31.90 o 
  -9   7   6       83.15       56.43     25.59 o 
  -8   7   6       37.53       40.31     16.09 o 
  -7   7   6       10.98       10.71     13.73 o 
  -6   7   6      308.04      305.51     22.30 o 
  -5   7   6      311.38      295.81     20.80 o 
  -4   7   6     1061.53     1081.82     38.77 o 
  -3   7   6        0.19        1.73      8.65 o 
  -2   7   6        0.40        4.06      6.38 o 
  -1   7   6      257.15      252.71     16.74 o 
   0   7   6      414.48      404.00     17.33 o 
   1   7   6      268.51      253.53     14.77 o 
   2   7   6       32.68       28.15     12.53 o 
   3   7   6       35.03       31.27     14.71 o 
   4   7   6      119.63      150.69     21.89 o 
  -8   8   6        4.47      -10.38     15.13 o 
  -7   8   6     1877.31     1929.02     65.01 o 
  -6   8   6        6.41        3.62     12.64 o 
  -5   8   6      224.03      261.77     20.44 o 
  -4   8   6     1265.71     1323.59     43.92 o 
  -3   8   6      118.29      104.56     16.90 o 
  -2   8   6     1878.18     1904.23     57.65 o 
  -1   8   6       22.55       14.61      7.61 o 
   0   8   6      165.63      190.72     17.34 o 
   1   8   6        4.45       11.42      8.71 o 
   2   8   6      401.47      399.18     30.46 o 
   3   8   6      707.74      732.88     43.55 o 
   4   8   6       32.29       70.11     23.97 o 
  -8   9   6        0.03        4.88     14.64 o 
  -7   9   6      187.30      232.44     24.99 o 
  -6   9   6       76.54       79.04     17.90 o 
  -5   9   6       58.83       27.20     13.16 o 
  -4   9   6      120.36      139.22     24.70 o 
  -3   9   6       32.21       45.23     12.64 o 
  -2   9   6       54.96       68.33     11.46 o 
  -1   9   6      242.90      223.02     17.42 o 
   0   9   6      289.15      297.75     16.43 o 
   1   9   6        0.12       41.06     17.79 o 
   2   9   6        0.47        0.02     10.69 o 
   3   9   6       28.68        6.15     14.10 o 
  -7  10   6      330.09      343.98     28.96 o 
  -6  10   6      269.27      245.27     25.14 o 
  -5  10   6      851.64      905.74     40.58 o 
  -4  10   6      318.80      350.97     25.77 o 
  -3  10   6       62.33      105.79     17.48 o 
  -2  10   6      138.00      157.35     15.75 o 
  -1  10   6      383.76      354.39     21.11 o 
   0  10   6      648.64      636.90     28.42 o 
   1  10   6       70.95       70.50     22.22 o 
   2  10   6       33.20       30.13     13.54 o 
   3  10   6      672.21      607.63     46.73 o 
  -7  11   6      166.69      179.50     26.78 o 
  -6  11   6        0.05       16.03     14.99 o 
  -5  11   6       16.01       -0.80     12.39 o 
  -4  11   6       24.13       21.83     13.79 o 
  -3  11   6       42.39       66.43     16.73 o 
  -2  11   6       64.90       79.02     16.65 o 
  -1  11   6       20.64       51.78     13.12 o 
   0  11   6       17.51       55.35     17.93 o 
   1  11   6       10.73       13.09     20.50 o 
   2  11   6        3.50       39.89     49.08 o 
  -6  12   6      219.34      181.40     26.81 o 
  -5  12   6       15.68       19.18     15.71 o 
  -4  12   6      274.55      305.13     38.49 o 
  -3  12   6      647.52      655.24     42.72 o 
  -2  12   6       77.34       74.91     18.93 o 
  -1  12   6     1445.23     1410.96     45.76 o 
   0  12   6      206.15      227.63     27.09 o 
   1  12   6      290.62      286.18     41.39 o 
  -4  13   6       21.00       33.62     18.49 o 
  -3  13   6        4.94      -16.49     21.65 o 
  -2  13   6      139.10      122.55     22.18 o 
  -1  13   6        4.87       31.87     21.60 o 
   0  13   6       19.98       27.37     40.24 o 
  -9   1   7      371.78      402.86     31.04 o 
  -8   1   7      484.05      498.90     29.92 o 
  -7   1   7      371.19      372.16     24.38 o 
  -6   1   7      266.86      249.96     22.49 o 
  -5   1   7      944.85      997.10     27.47 o 
  -4   1   7      269.83      280.23     15.48 o 
  -3   1   7      574.17      584.56     17.51 o 
  -2   1   7     3270.67     3360.50     51.66 o 
  -1   1   7     2635.76     2677.03     42.67 o 
   0   1   7      449.67      433.12     22.46 o 
   1   1   7      444.14      441.28     27.96 o 
   2   1   7      353.77      372.40     24.87 o 
   3   1   7      267.00      274.26     24.72 o 
   4   1   7      153.20      146.23     27.16 o 
  -9   2   7       17.80       42.19     29.29 o 
  -8   2   7      159.86      143.27     27.02 o 
  -7   2   7       22.25       34.18     13.15 o 
  -6   2   7      756.88      653.93     23.98 o 
  -5   2   7     1174.73     1265.55     32.50 o 
  -4   2   7       81.94       79.24      8.23 o 
  -3   2   7        9.63       30.78      7.54 o 
  -2   2   7        4.47       15.58      7.82 o 
  -1   2   7       61.42       52.09      7.20 o 
   0   2   7     1860.43     1854.91     51.39 o 
   1   2   7      684.11      702.66     30.68 o 
   2   2   7      232.22      239.80     20.49 o 
   3   2   7       17.17       29.76     14.06 o 
   4   2   7       26.21       30.46     21.28 o 
  -9   3   7      665.24      667.81     38.86 o 
  -8   3   7      903.15      931.07     41.58 o 
  -7   3   7       16.28       28.52     10.57 o 
  -6   3   7     1201.86     1314.15     70.01 o 
  -5   3   7     1299.97     1278.22     33.63 o 
  -4   3   7     1527.38     1544.69     36.79 o 
  -3   3   7       11.16       10.14      6.07 o 
  -2   3   7       33.50       38.06      7.35 o 
  -1   3   7      419.63      430.90     15.57 o 
   0   3   7      432.42      419.91     22.23 o 
   1   3   7      962.88      971.94     36.90 o 
   2   3   7      871.33      812.39     35.36 o 
   3   3   7       18.56       39.21     16.44 o 
   4   3   7      245.31      281.76     27.69 o 
  -9   4   7       11.13       31.92     19.95 o 
  -8   4   7      196.17      179.96     21.56 o 
  -7   4   7        7.17        8.27      9.60 o 
  -6   4   7       12.29       43.29     12.87 o 
  -5   4   7      253.37      263.05     15.79 o 
  -4   4   7       22.84       32.26     12.84 o 
  -3   4   7       30.89       35.83      7.33 o 
  -2   4   7       67.13       63.53      8.53 o 
  -1   4   7        6.20       12.33      5.98 o 
   0   4   7      276.53      293.39     19.32 o 
   1   4   7        7.21       23.02     11.59 o 
   2   4   7        2.51       13.39     17.87 o 
   3   4   7        7.50        3.53     16.96 o 
   4   4   7       70.37       67.81     26.53 o 
  -9   5   7      213.83      204.19     32.00 o 
  -8   5   7      484.02      395.15     33.10 o 
  -7   5   7       15.76       34.76     11.76 o 
  -6   5   7      890.89      857.37     30.21 o 
  -5   5   7      241.00      262.28     16.89 o 
  -4   5   7      486.56      501.19     22.77 o 
  -3   5   7       11.34       26.18     11.22 o 
  -2   5   7      239.30      259.28     18.06 o 
  -1   5   7     1050.62     1040.82     26.31 o 
   0   5   7      761.14      700.07     21.61 o 
   1   5   7      741.85      742.96     33.28 o 
   2   5   7      905.37      962.76     40.47 o 
   3   5   7        3.59       24.40     15.69 o 
   4   5   7      298.13      268.08     31.16 o 
  -9   6   7      209.69      155.10     38.96 o 
  -8   6   7      214.24      178.94     26.05 o 
  -7   6   7      177.73      181.42     21.15 o 
  -6   6   7      136.87       95.87     19.19 o 
  -5   6   7     1015.12     1032.47     78.69 o 
  -4   6   7     1473.78     1473.51     37.78 o 
  -3   6   7      154.04      139.36     11.02 o 
  -2   6   7       81.38       79.49      9.36 o 
  -1   6   7      648.25      630.95     23.08 o 
   0   6   7      888.30      872.74     25.41 o 
   1   6   7       59.93       63.95     17.65 o 
   2   6   7        7.27       21.39     13.16 o 
   3   6   7      141.06      191.65     28.39 o 
   4   6   7       74.30       31.61     21.89 o 
  -8   7   7      547.07      472.02     36.72 o 
  -7   7   7      389.22      466.28     30.27 o 
  -6   7   7      194.97      200.39     20.83 o 
  -5   7   7      430.96      416.42     28.70 o 
  -4   7   7      669.65      669.47     32.40 o 
  -3   7   7     1410.70     1397.32     36.68 o 
  -2   7   7      806.69      782.85     23.85 o 
  -1   7   7      323.27      338.01     20.62 o 
   0   7   7       36.57       48.14     10.66 o 
   1   7   7      394.90      384.76     31.77 o 
   2   7   7      166.42      188.71     22.87 o 
   3   7   7      128.61      138.94     25.39 o 
  -8   8   7      127.49      166.04     25.25 o 
  -7   8   7       10.85       24.92     16.71 o 
  -6   8   7      112.68      123.78     19.82 o 
  -5   8   7       75.46      102.60     16.76 o 
  -4   8   7        0.33       20.35     13.42 o 
  -3   8   7        1.99       29.34     41.90 o 
  -2   8   7        5.37       -0.77     10.01 o 
  -1   8   7       14.85       20.29      8.50 o 
   0   8   7        1.08       -5.65     10.16 o 
   1   8   7       36.26       56.13     15.04 o 
   2   8   7       17.70       -0.39     15.08 o 
   3   8   7       24.39       45.11     19.96 o 
  -7   9   7      406.97      398.11     30.97 o 
  -6   9   7       86.77      136.33     21.16 o 
  -5   9   7      343.64      415.32     31.38 o 
  -4   9   7      410.01      394.44     30.26 o 
  -3   9   7      602.72      671.81     35.11 o 
  -2   9   7      899.36      869.02     32.01 o 
  -1   9   7      835.76      820.32     31.99 o 
   0   9   7       12.61       40.68     13.19 o 
   1   9   7      295.77      337.15     29.26 o 
   2   9   7       12.84        5.63     16.25 o 
  -7  10   7      229.11      201.50     25.23 o 
  -6  10   7      254.24      269.22     29.44 o 
  -5  10   7       98.29      114.10     20.33 o 
  -4  10   7       23.15       32.34     15.38 o 
  -3  10   7      109.12      115.29     20.99 o 
  -2  10   7       55.04       49.82     15.76 o 
  -1  10   7      161.53      148.82     19.33 o 
   0  10   7      737.56      736.93     38.43 o 
   1  10   7      151.15      149.63     32.07 o 
   2  10   7      632.24      613.10     48.54 o 
  -6  11   7      726.68      657.97     41.83 o 
  -5  11   7      245.22      224.34     26.53 o 
  -4  11   7      127.41      163.05     34.83 o 
  -3  11   7       31.49       69.07     17.22 o 
  -2  11   7      178.19      199.45     31.61 o 
  -1  11   7      331.46      309.08     34.70 o 
   0  11   7      521.68      471.63     36.05 o 
   1  11   7      273.86      261.41     32.41 o 
  -5  12   7      161.71      142.60     26.33 o 
  -4  12   7       29.76       94.64     30.97 o 
  -3  12   7      188.83      180.90     24.57 o 
  -2  12   7       94.99       99.28     20.44 o 
  -1  12   7        3.67       14.16     16.70 o 
  -9   0   8        7.35       44.17     47.61 o 
  -8   0   8      305.79      266.94     35.31 o 
  -7   0   8     1438.66     1462.14     91.23 o 
  -6   0   8     1494.64     1651.59     73.26 o 
  -5   0   8       31.29       64.30     12.47 o 
  -4   0   8     2227.03     2352.02     62.36 o 
  -3   0   8     1029.36     1048.19     37.76 o 
  -2   0   8     3884.61     4046.10     88.78 o 
  -1   0   8     1268.97     1311.40     57.20 o 
   0   0   8      293.35      311.12     31.20 o 
   1   0   8      737.38      792.38     58.83 o 
   2   0   8      511.52      586.18     51.96 o 
   3   0   8     1767.33     1920.18    212.87 o 
  -9   1   8        5.41       82.11     63.02 o 
  -8   1   8       77.90       83.62     17.29 o 
  -7   1   8       50.39       65.43     14.90 o 
  -6   1   8       47.81       66.15     18.24 o 
  -5   1   8      204.57      210.97     18.31 o 
  -4   1   8        1.84       -1.17      6.16 o 
  -3   1   8       95.87      103.61     10.35 o 
  -2   1   8     1048.25     1045.23     27.20 o 
  -1   1   8      166.93      145.20     15.78 o 
   0   1   8       97.47       98.76     17.03 o 
   1   1   8        1.65       13.39     13.72 o 
   2   1   8        1.99       29.71     34.01 o 
   3   1   8      261.77      253.10     26.92 o 
  -9   2   8      487.07      488.56     35.68 o 
  -8   2   8      379.04      351.06     27.25 o 
  -7   2   8      952.66      969.89     39.96 o 
  -6   2   8     1348.63     1281.08     44.85 o 
  -5   2   8      250.69      259.37     16.87 o 
  -4   2   8     1135.18     1223.48     31.74 o 
  -3   2   8     1967.49     1995.96     40.16 o 
  -2   2   8       14.29       21.93      8.21 o 
  -1   2   8      991.98     1028.92     44.60 o 
   0   2   8     2464.95     2471.60     65.72 o 
   1   2   8      362.26      347.01     26.34 o 
   2   2   8      489.46      486.79     31.33 o 
   3   2   8      744.32      718.85     51.90 o 
  -9   3   8      123.45      127.78     27.34 o 
  -8   3   8        3.29        8.38     13.72 o 
  -7   3   8      223.55      264.62     23.08 o 
  -6   3   8       35.99       37.60     14.43 o 
  -5   3   8      975.46     1006.91     32.56 o 
  -4   3   8      310.98      299.75     22.70 o 
  -3   3   8      110.92      113.53     10.62 o 
  -2   3   8        0.32       -3.77      8.47 o 
  -1   3   8        5.70       25.87     10.93 o 
   0   3   8       35.08       66.40     15.17 o 
   1   3   8      120.85      158.31     19.85 o 
   2   3   8       11.31       14.83     17.79 o 
   3   3   8       36.20       65.38     19.97 o 
  -9   4   8      224.91      179.65     29.23 o 
  -8   4   8     1132.22     1180.35     58.71 o 
  -7   4   8      580.11      529.59     39.45 o 
  -6   4   8      467.75      430.58     22.05 o 
  -5   4   8     2113.75     2171.92     51.36 o 
  -4   4   8      438.73      401.22     21.71 o 
  -3   4   8     3358.94     3477.26     59.35 o 
  -2   4   8       22.40       35.44      9.47 o 
  -1   4   8     1043.82      987.01     26.92 o 
   0   4   8     1345.25     1317.34     46.23 o 
   1   4   8       26.49       38.11     15.29 o 
   2   4   8      532.60      541.94     43.44 o 
   3   4   8       10.56        4.31     16.82 o 
  -8   5   8       13.52       10.30     17.85 o 
  -7   5   8      202.66      211.01     21.12 o 
  -6   5   8      151.77      142.89     20.77 o 
  -5   5   8      476.38      496.65     23.87 o 
  -4   5   8        0.15       18.58     13.08 o 
  -3   5   8      340.39      357.07     16.99 o 
  -2   5   8      179.16      183.86     13.72 o 
  -1   5   8       38.76       73.56     11.24 o 
   0   5   8      108.45      123.57     19.19 o 
   1   5   8       25.88       20.79     14.18 o 
   2   5   8       14.08       60.97     39.42 o 
   3   5   8        2.20       -7.20     17.31 o 
  -8   6   8      347.59      367.66     32.94 o 
  -7   6   8      586.31      514.96     36.40 o 
  -6   6   8     1013.96      992.58     43.56 o 
  -5   6   8      374.08      398.54     21.67 o 
  -4   6   8      647.06      604.60     27.50 o 
  -3   6   8     2196.87     2231.27     53.02 o 
  -2   6   8      182.52      194.40     17.35 o 
  -1   6   8      771.23      766.28     25.96 o 
   0   6   8      871.03      861.38     51.55 o 
   1   6   8      103.40       91.11     19.24 o 
   2   6   8      433.84      424.48     32.32 o 
  -8   7   8       23.20        7.83     21.75 o 
  -7   7   8      129.13      146.13     22.65 o 
  -6   7   8       23.91       39.67     16.55 o 
  -5   7   8       37.97       62.98     15.68 o 
  -4   7   8       50.16       78.51     16.21 o 
  -3   7   8       91.31       66.10     13.95 o 
  -2   7   8      399.66      343.17     18.74 o 
  -1   7   8       90.26       70.19     12.02 o 
   0   7   8        2.22        0.74     11.66 o 
   1   7   8       31.82       26.49     18.73 o 
   2   7   8        1.81       -1.82     15.22 o 
  -7   8   8      288.68      296.74     29.96 o 
  -6   8   8      680.56      663.33     37.01 o 
  -5   8   8      106.75      127.29     22.05 o 
  -4   8   8      922.74      927.46     41.82 o 
  -3   8   8      186.50      206.66     29.86 o 
  -2   8   8      952.21      898.58     38.90 o 
  -1   8   8      366.74      351.04     22.18 o 
   0   8   8      657.78      593.39     37.81 o 
   1   8   8     1319.54     1302.86     55.68 o 
  -7   9   8       51.21       56.50     28.59 o 
  -6   9   8       17.92       43.54     17.54 o 
  -5   9   8      131.19      114.61     21.08 o 
  -4   9   8      121.80      112.55     19.88 o 
  -3   9   8       48.24       81.71     23.91 o 
  -2   9   8        0.38       30.15     20.80 o 
  -1   9   8        1.51       52.11     18.95 o 
   0   9   8      214.99      218.11     50.47 o 
   1   9   8       72.06       39.88     24.15 o 
  -6  10   8      550.82      548.86     38.49 o 
  -5  10   8      245.85      233.33     32.87 o 
  -4  10   8      503.85      567.40     36.37 o 
  -3  10   8      626.68      700.08     38.20 o 
  -2  10   8      850.78      893.40     42.56 o 
  -1  10   8      427.21      394.09     42.24 o 
   0  10   8      187.58      247.02     39.62 o 
  -4  11   8       23.09       25.86     17.95 o 
  -3  11   8       66.09      121.75     23.18 o 
  -2  11   8       28.71        1.84     14.53 o 
  -1  11   8      198.97      229.58     40.14 o 
  -9   1   9      699.23      649.78     42.17 o 
  -8   1   9       74.40       99.82     20.80 o 
  -7   1   9      689.75      719.27     36.64 o 
  -6   1   9      149.79      153.88     18.70 o 
  -5   1   9     1181.43     1121.65     38.84 o 
  -4   1   9      364.48      361.84     21.12 o 
  -3   1   9      364.41      331.06     17.25 o 
  -2   1   9     2302.05     2410.58     64.35 o 
  -1   1   9       28.26       36.04     19.13 o 
   0   1   9      162.57      145.81     19.77 o 
   1   1   9      391.41      356.24     34.72 o 
   2   1   9     1231.04     1297.04     68.71 o 
  -8   2   9        2.91        4.42     14.74 o 
  -7   2   9       88.05       55.95     16.44 o 
  -6   2   9        0.09      -15.05     15.05 o 
  -5   2   9      240.62      209.90     16.90 o 
  -4   2   9       21.86       13.78      9.94 o 
  -3   2   9      893.77      845.49     26.54 o 
  -2   2   9       22.32       67.10     14.72 o 
  -1   2   9      103.42      136.18     18.64 o 
   0   2   9      262.22      224.88     22.18 o 
   1   2   9       73.26      108.02     22.58 o 
   2   2   9      166.03      202.69     35.91 o 
  -8   3   9      993.13      909.74     46.54 o 
  -7   3   9       38.86       50.58     17.00 o 
  -6   3   9      983.43     1058.79     44.11 o 
  -5   3   9     1348.00     1377.54     41.91 o 
  -4   3   9       36.12       45.84     15.73 o 
  -3   3   9     1036.75     1086.04     30.49 o 
  -2   3   9      773.41      746.77     35.98 o 
  -1   3   9     1044.68     1053.91     42.47 o 
   0   3   9     1262.34     1213.07     47.34 o 
   1   3   9      682.93      722.81     40.17 o 
   2   3   9       73.46       69.92     26.55 o 
  -8   4   9        2.07       40.85     22.01 o 
  -7   4   9       26.30       33.93     31.51 o 
  -6   4   9        5.25       30.13     15.19 o 
  -5   4   9       20.05       10.36     11.44 o 
  -4   4   9        0.11        5.26     12.71 o 
  -3   4   9       38.04       44.39     11.82 o 
  -2   4   9      228.10      270.31     21.39 o 
  -1   4   9       11.38       12.14     13.41 o 
   0   4   9      135.29      149.03     21.24 o 
   1   4   9      129.64      110.95     20.99 o 
  -8   5   9     1944.05     1930.41    121.74 o 
  -7   5   9      311.34      297.12     31.69 o 
  -6   5   9      505.20      536.50     32.30 o 
  -5   5   9     1369.83     1334.42     46.09 o 
  -4   5   9      514.69      502.54     44.47 o 
  -3   5   9      601.31      578.50     26.60 o 
  -2   5   9      200.51      203.74     25.29 o 
  -1   5   9      914.40      913.62     41.10 o 
   0   5   9      341.91      358.21     28.02 o 
   1   5   9      359.33      381.13     31.24 o 
  -7   6   9        5.15       70.11     22.80 o 
  -6   6   9       57.58       67.77     17.07 o 
  -5   6   9       61.69       75.09     17.32 o 
  -4   6   9       34.92       30.22     12.60 o 
  -3   6   9       29.29       32.29     12.10 o 
  -2   6   9      106.77      103.09     16.85 o 
  -1   6   9       56.63       56.91     18.45 o 
   0   6   9       48.04       43.62     18.00 o 
   1   6   9      200.38      190.21     30.08 o 
  -7   7   9       41.87       64.91     23.80 o 
  -6   7   9      170.34      181.60     22.46 o 
  -5   7   9      851.74      892.89     42.89 o 
  -4   7   9      197.23      246.82     30.44 o 
  -3   7   9      348.54      324.39     31.72 o 
  -2   7   9     1097.59     1100.92     71.45 o 
  -1   7   9      149.78      170.28     24.24 o 
   0   7   9      689.47      627.46     38.91 o 
  -6   8   9       97.09      102.92     23.13 o 
  -5   8   9        3.05       21.43     17.35 o 
  -4   8   9       77.24       56.14     21.73 o 
  -3   8   9       33.28       44.26     20.07 o 
  -2   8   9        0.43      -22.46     22.46 o 
  -1   8   9        5.80      -23.71     36.38 o 
   0   8   9       48.69       50.61     53.13 o 
  -5   9   9      424.98      448.11     34.04 o 
  -4   9   9      886.27      924.43     46.53 o 
  -3   9   9       53.16       54.58     24.51 o 
  -2   9   9      588.11      623.46     53.85 o 
  -1   9   9      122.01      108.38     31.16 o 
  -8   0  10       17.38       43.85     42.99 o 
  -7   0  10     1013.42     1013.92     68.90 o 
  -6   0  10       26.51       92.61     55.12 o 
  -5   0  10        6.41       16.42     23.35 o 
  -4   0  10      598.00      535.47     66.79 o 
  -3   0  10       63.43       83.47     22.24 o 
  -2   0  10        7.90       11.61     33.76 o 
  -1   0  10      472.21      443.87     41.71 o 
   0   0  10       58.86       91.44     29.05 o 
  -8   1  10      326.06      356.92     33.04 o 
  -7   1  10       14.46       48.39     33.46 o 
  -6   1  10        8.60       66.51     20.08 o 
  -5   1  10      398.70      452.96     30.51 o 
  -4   1  10        0.01        5.08      9.95 o 
  -3   1  10       70.42       64.94     18.11 o 
  -2   1  10        4.89       29.55     18.68 o 
  -1   1  10       48.14       53.94     18.13 o 
   0   1  10      435.52      417.99     32.12 o 
  -7   2  10      301.70      370.05     33.58 o 
  -6   2  10      196.75      200.48     23.22 o 
  -5   2  10      397.64      446.12     30.75 o 
  -4   2  10      164.58      144.10     19.64 o 
  -3   2  10      203.87      186.66     20.55 o 
  -2   2  10      810.91      735.41     38.99 o 
  -1   2  10       50.74       73.32     18.36 o 
   0   2  10       66.62       63.44     19.79 o 
  -7   3  10      162.49      172.94     24.96 o 
  -6   3  10        0.01       21.45     16.17 o 
  -5   3  10      372.58      318.77     23.96 o 
  -4   3  10       39.84       34.17     13.85 o 
  -3   3  10       65.68       81.51     20.41 o 
  -2   3  10        0.78       38.49     18.99 o 
  -1   3  10       25.81       27.21     23.10 o 
   0   3  10       59.93       80.48     23.32 o 
  -7   4  10      293.69      290.53     37.37 o 
  -6   4  10       54.30       51.31     26.34 o 
  -5   4  10       33.60       43.93     14.64 o 
  -4   4  10      678.37      635.65     31.23 o 
  -3   4  10      184.42      220.72     41.16 o 
  -2   4  10       74.15       64.63     19.84 o 
  -1   4  10      119.10      116.77     21.26 o 
   0   4  10     1126.91     1131.36     55.05 o 
  -7   5  10        5.31       49.03     44.53 o 
  -6   5  10        3.80      -11.46     27.04 o 
  -5   5  10      517.47      516.85     34.84 o 
  -4   5  10       21.66       49.63     18.97 o 
  -3   5  10       22.51       64.24     44.07 o 
  -2   5  10        0.39        4.55     38.83 o 
  -1   5  10       26.55       10.82     18.16 o 
  -6   6  10       90.27       40.65     23.98 o 
  -5   6  10      332.42      293.29     29.63 o 
  -4   6  10      170.59      153.41     29.92 o 
  -3   6  10       94.37       35.11     36.75 o 
  -2   6  10      174.32      163.25     38.27 o 
  -1   6  10       64.31      143.46     53.40 o 
  -5   7  10      414.05      323.49     30.26 o 
  -4   7  10      102.29       81.46     25.46 o 
  -3   7  10       14.38      -11.22     21.98 o 
  -2   7  10       48.36       60.28     27.96 o 
  -6   1  11      574.36      534.20     38.53 o 
  -5   1  11       99.23      162.79     38.04 o 
  -4   1  11     1050.45     1048.99     65.61 o 
  -3   1  11       14.71        7.85     22.83 o 
  -2   1  11      258.24      247.91     44.90 o 
  -5   2  11      116.38      157.90     34.93 o 
  -4   2  11        4.41      -11.04     36.02 o 
  -3   2  11       11.96       32.18     46.58 o 
  -5   3  11       68.25       63.73     29.96 o 
  -4   3  11        3.68      -26.25     29.15 o 
  -3   3  11      198.53      202.26     30.63 o 
                                                 
